# Supplementary material for: (2R*,6S*)-tert-Butyl 2,6-bis­(hydroxy­meth­yl)morpholine-4-carboxyl­ate
Source: Acta Crystallogr Sect E Struct Rep Online. 2010 Jun 16;66(Pt 7):o1623. doi: 10.1107/S1600536810017599 (PMC3006686; doi:10.1107/S1600536810017599)
Supplement: Supplementary file 1 [file e-66-o1623-sup1.cif]

##############################################################################
###                                                                        ###
###        Electronic paper (Acta Crystallographica Section E)             ###
###                                                                        ###
##############################################################################
#                                                                            #
# This CIF contains the data in a paper accepted for publication in Acta     #
# Crystallographica Section E. It conforms to the requirements of Notes      #
# for Authors for Section E, and has been peer reviewed under the auspices   #
# of the IUCr Commission on Journals.                                        #
#                                                                            #
# Full details of the Crystallographic Information File format               #
# are given in the paper "The Crystallographic Information File (CIF):       #
# a New Standard Archive File for Crystallography" by S. R. Hall, F. H.      #
# Allen and I. D. Brown [Acta Cryst. (1991), A47, 655-685].                  #
#                                                                            #
# The current version of the core CIF dictionary is obtainable from          #
# ftp://ftp.iucr.org/pub/cif_core.dic. The current version number is 2.4.    #
#                                                                            #
# Software is freely available for graphical display of the structure(s) in  #
# this CIF.  For information consult the CIF home page http://www.iucr.org/  #
# cif/home.html                                                              #
#                                                                            #
# This file may be used for bona fide research purposes within the           #
# scientific community so long as proper attribution is given to the journal # 
# article from which it was obtained.                                        #
#                                                                            #
##############################################################################
                                             
data_I
_audit_creation_method     SHELXL-97
_chemical_name_systematic
;
(2<i>R</i>*,6<i>S</i>*)-<i>tert</i>-Butyl
2,6-bis(hydroxymethyl)morpholine-4-carboxylate
;
_chemical_name_common     ?
_chemical_formula_moiety     'C11 H21 N O5'
_chemical_formula_sum     'C11 H21 N O5'
_chemical_formula_iupac     'C11 H21 N O5'
_chemical_formula_weight     247.29
_chemical_melting_point     ?
_symmetry_cell_setting     monoclinic
_symmetry_space_group_name_H-M     'C 2/c'
loop_
    _symmetry_equiv_pos_as_xyz
    'x, y, z'
    '-x, y, -z+1/2'
    'x+1/2, y+1/2, z'
    '-x+1/2, y+1/2, -z+1/2'
    '-x, -y, -z'
    'x, -y, z-1/2'
    '-x+1/2, -y+1/2, -z'
    'x+1/2, -y+1/2, z-1/2'
_cell_length_a     21.909(3)
_cell_length_b     5.6643(8)
_cell_length_c     22.510(3)
_cell_angle_alpha     90.00
_cell_angle_beta     107.612(3)
_cell_angle_gamma     90.00
_cell_volume     2662.5(7)
_cell_formula_units_Z     8
_cell_measurement_reflns_used     1734
_cell_measurement_theta_min     4.547
_cell_measurement_theta_max     44.475
_cell_measurement_temperature     293(2)
_exptl_crystal_description     prismatic
_exptl_crystal_colour     colourless
_exptl_crystal_size_max     0.450
_exptl_crystal_size_mid     0.338
_exptl_crystal_size_min     0.207
_exptl_crystal_density_diffrn     1.234
_exptl_crystal_density_meas     ?
_exptl_crystal_density_method     'not measured'
_exptl_crystal_F_000     1072
_exptl_absorpt_coefficient_mu     0.097
_exptl_absorpt_correction_type     none
_exptl_absorpt_process_details     ?
_exptl_absorpt_correction_T_min     ?
_exptl_absorpt_correction_T_max     ?
_exptl_special_details
;
;
_diffrn_ambient_temperature     293(2)
_diffrn_radiation_type     MoK\a
_diffrn_radiation_wavelength     0.71073
_diffrn_radiation_source     'fine-focus sealed tube'
_diffrn_radiation_monochromator     graphite
_diffrn_measurement_device_type     'Bruker SMART CCD area-detector'
_diffrn_measurement_method     '\f and \w scans'
_diffrn_detector_area_resol_mean     ?
_diffrn_reflns_number     6675
_diffrn_reflns_av_R_equivalents     0.0861
_diffrn_reflns_av_sigmaI/netI     0.0758
_diffrn_reflns_theta_min     1.90
_diffrn_reflns_theta_max     25.50
_diffrn_reflns_theta_full     25.50
_diffrn_measured_fraction_theta_max     0.998
_diffrn_measured_fraction_theta_full     0.998
_diffrn_reflns_limit_h_min     -26
_diffrn_reflns_limit_h_max     25
_diffrn_reflns_limit_k_min     -6
_diffrn_reflns_limit_k_max     6
_diffrn_reflns_limit_l_min     -27
_diffrn_reflns_limit_l_max     19
_diffrn_standards_number     ?
_diffrn_standards_interval_count     ?
_diffrn_standards_interval_time     ?
_diffrn_standards_decay_%     ?
_refine_special_details
;
Geometry. All esds (except the esd in the dihedral angle between two l.s.
planes) are estimated using the full covariance matrix. The cell esds are
taken into account individually in the estimation of esds in distances, angles
and torsion angles; correlations between esds in cell parameters are only used
when they are defined by crystal symmetry. An approximate (isotropic)
treatment of cell esds is used for estimating esds involving l.s. planes.
Refinement. Refinement of F2 against ALL reflections. The weighted
<i>R</i>-factor wR and goodness of fit <i>S</i> are based on F2, conventional
<i>R</i>-factors <i>R</i> are based on <i>F</i>, with <i>F</i> set to zero for
negative F2. The threshold expression of F2 > \s(F2) is used only for
calculating <i>R</i>-factors(gt) etc. and is not relevant to the choice of
reflections for refinement. <i>R</i>-factors based on F2 are statistically
about twice as large as those based on <i>F</i>, and <i>R</i>- factors based
on ALL data will be even larger.
;
_reflns_number_total     2476
_reflns_number_gt     1699
_reflns_threshold_expression     I>2\s(I)
_refine_ls_structure_factor_coef     Fsqd
_refine_ls_matrix_type     full
_refine_ls_R_factor_all     0.0867
_refine_ls_R_factor_gt     0.0658
_refine_ls_wR_factor_gt     0.1839
_refine_ls_wR_factor_ref     0.1986
_refine_ls_goodness_of_fit_ref     1.063
_refine_ls_restrained_S_all     1.063
_refine_ls_number_reflns     2476
_refine_ls_number_parameters     173
_refine_ls_number_restraints     4
_refine_ls_hydrogen_treatment     mixed
_refine_ls_weighting_scheme     calc
_refine_ls_weighting_details
         'calc w=1/[\s^2^(Fo^2^)+(0.0978P)^2^+0.9544P] where P=(Fo^2^+2Fc^2^)/3'
_atom_sites_solution_hydrogens     geom
_atom_sites_solution_primary     direct
_atom_sites_solution_secondary     difmap
_refine_ls_shift/su_max     0.028
_refine_ls_shift/su_mean     0.002
_refine_diff_density_max     0.525
_refine_diff_density_min     -0.381
_refine_ls_extinction_method     none
_refine_ls_extinction_coef     ?
loop_
    _atom_type_symbol
    _atom_type_description
    _atom_type_scat_dispersion_real
    _atom_type_scat_dispersion_imag
    _atom_type_scat_source
    'C' 'C' 0.0033 0.0016
                         'International Tables Vol C Tables 4.2.6.8 and 6.1.1.4'
    'H' 'H' 0.0000 0.0000
                         'International Tables Vol C Tables 4.2.6.8 and 6.1.1.4'
    'N' 'N' 0.0061 0.0033
                         'International Tables Vol C Tables 4.2.6.8 and 6.1.1.4'
    'O' 'O' 0.0106 0.0060
                         'International Tables Vol C Tables 4.2.6.8 and 6.1.1.4'
_computing_data_collection     'SMART (Bruker, 2002)'
_computing_cell_refinement     'SAINT (Bruker, 2002)'
_computing_data_reduction     'SAINT (Bruker, 2002)'
_computing_structure_solution     'SHELXS97 (Sheldrick, 2008)'
_computing_structure_refinement     'SHELXL97 (Sheldrick, 2008)'
_computing_molecular_graphics     'SHELXTL (Sheldrick, 2008)'
_computing_publication_material     'SHELXTL (Sheldrick, 2008)'
loop_
    _atom_site_type_symbol
    _atom_site_label
    _atom_site_fract_x
    _atom_site_fract_y
    _atom_site_fract_z
    _atom_site_U_iso_or_equiv
    _atom_site_adp_type
    _atom_site_calc_flag
    _atom_site_refinement_flags
    _atom_site_occupancy
    _atom_site_disorder_assembly
    _atom_site_disorder_group
    O O1 0.41734(8) 1.2127(3) 0.00900(7) 0.0487(5) Uani d . 1 . .
    O O2 0.33480(10) 1.4453(4) -0.09361(9) 0.0668(6) Uani d D 1 . .
    O O3 0.53146(9) 1.4619(4) 0.06357(9) 0.0638(6) Uani d D 1 . .
    O O4 0.28864(15) 0.7185(5) 0.10144(10) 0.1312(14) Uani d . 1 . .
    O O5 0.38194(9) 0.7747(3) 0.17686(8) 0.0598(6) Uani d . 1 . .
    N N1 0.36921(10) 0.9179(4) 0.08274(10) 0.0584(6) Uani d . 1 . .
    C C1 0.34976(12) 1.1868(5) -0.00456(11) 0.0503(7) Uani d . 1 . .
    H H1 0.3335 1.3098 0.0172 0.060 Uiso calc R 1 . .
    C C2 0.33469(15) 0.9479(5) 0.01673(12) 0.0650(8) Uani d . 1 . .
    H H2A 0.2890 0.9344 0.0102 0.078 Uiso calc R 1 . .
    H H2B 0.3472 0.8254 -0.0074 0.078 Uiso calc R 1 . .
    C C3 0.43769(13) 0.9642(5) 0.09948(13) 0.0622(8) Uani d . 1 . .
    H H3A 0.4584 0.8401 0.0829 0.075 Uiso calc R 1 . .
    H H3B 0.4558 0.9643 0.1445 0.075 Uiso calc R 1 . .
    C C4 0.44998(11) 1.1985(4) 0.07397(10) 0.0477(6) Uani d . 1 . .
    H H4 0.4348 1.3251 0.0956 0.057 Uiso calc R 1 . .
    C C5 0.32122(14) 1.2194(5) -0.07387(12) 0.0623(8) Uani d . 1 . .
    H H5A 0.3381 1.0993 -0.0953 0.075 Uiso calc R 1 . .
    H H5B 0.2752 1.1985 -0.0851 0.075 Uiso calc R 1 . .
    C C6 0.51984(12) 1.2342(5) 0.08203(12) 0.0566(7) Uani d . 1 . .
    H H6A 0.5442 1.2103 0.1254 0.068 Uiso calc R 1 . .
    H H6B 0.5341 1.1185 0.0573 0.068 Uiso calc R 1 . .
    C C7 0.34176(15) 0.7944(5) 0.11901(12) 0.0621(8) Uani d . 1 . .
    C C8 0.36300(13) 0.6503(5) 0.22584(11) 0.0527(7) Uani d . 1 . .
    C C9 0.30285(16) 0.7518(6) 0.23374(18) 0.0880(11) Uani d . 1 . .
    H H9A 0.3061 0.9208 0.2358 0.132 Uiso calc R 1 . .
    H H9B 0.2968 0.6926 0.2715 0.132 Uiso calc R 1 . .
    H H9C 0.2670 0.7071 0.1989 0.132 Uiso calc R 1 . .
    C C10 0.3569(2) 0.3929(6) 0.21181(18) 0.1117(15) Uani d . 1 . .
    H H10A 0.3211 0.3662 0.1753 0.168 Uiso calc R 1 . .
    H H10B 0.3503 0.3098 0.2465 0.168 Uiso calc R 1 . .
    H H10C 0.3953 0.3367 0.2045 0.168 Uiso calc R 1 . .
    C C11 0.41842(16) 0.7042(7) 0.28251(14) 0.0860(11) Uani d . 1 . .
    H H11A 0.4570 0.6392 0.2773 0.129 Uiso calc R 1 . .
    H H11B 0.4108 0.6357 0.3186 0.129 Uiso calc R 1 . .
    H H11C 0.4230 0.8721 0.2878 0.129 Uiso calc R 1 . .
    H H2E 0.3751(10) 1.474(9) -0.083(2) 0.050(15) Uiso d PD 0.50 A 1
    H H3E 0.5706(11) 1.495(9) 0.074(3) 0.056(16) Uiso d PD 0.50 B 1
    H H2D 0.303(2) 1.529(11) -0.104(3) 0.09(3) Uiso d PD 0.50 C 2
    H H3D 0.507(2) 1.477(10) 0.0285(13) 0.055(16) Uiso d PD 0.50 D 2
loop_
    _atom_site_aniso_label
    _atom_site_aniso_U_11
    _atom_site_aniso_U_22
    _atom_site_aniso_U_33
    _atom_site_aniso_U_12
    _atom_site_aniso_U_13
    _atom_site_aniso_U_23
    O1 0.0563(11) 0.0596(11) 0.0309(9) -0.0055(8) 0.0143(8) 0.0060(7)
    O2 0.0609(14) 0.0802(15) 0.0548(12) -0.0088(12) 0.0109(11) 0.0241(11)
    O3 0.0524(12) 0.0870(15) 0.0460(12) -0.0197(10) 0.0059(10) 0.0093(10)
    O4 0.147(2) 0.169(3) 0.0511(13) -0.123(2) -0.0095(14) 0.0263(15)
    O5 0.0710(12) 0.0721(12) 0.0389(10) -0.0173(9) 0.0205(9) 0.0112(8)
    N1 0.0625(14) 0.0725(15) 0.0412(12) -0.0083(11) 0.0172(10) 0.0176(11)
    C1 0.0550(15) 0.0575(16) 0.0366(13) -0.0072(12) 0.0113(12) 0.0049(11)
    C2 0.083(2) 0.0706(19) 0.0403(15) -0.0186(15) 0.0171(14) 0.0078(13)
    C3 0.0615(17) 0.0780(19) 0.0519(16) 0.0106(14) 0.0243(14) 0.0236(14)
    C4 0.0539(15) 0.0601(15) 0.0305(12) 0.0048(11) 0.0149(11) 0.0068(11)
    C5 0.0687(17) 0.0713(18) 0.0415(15) -0.0159(14) 0.0084(13) 0.0121(13)
    C6 0.0551(16) 0.0737(19) 0.0406(14) 0.0023(13) 0.0143(12) 0.0147(13)
    C7 0.086(2) 0.0583(16) 0.0398(15) -0.0304(15) 0.0167(14) 0.0014(12)
    C8 0.0714(17) 0.0535(15) 0.0382(14) -0.0117(12) 0.0242(13) 0.0085(11)
    C9 0.084(2) 0.101(3) 0.096(3) -0.0023(18) 0.053(2) 0.019(2)
    C10 0.212(5) 0.0526(19) 0.087(3) -0.011(2) 0.070(3) 0.0050(19)
    C11 0.087(2) 0.119(3) 0.0514(18) -0.0166(19) 0.0197(17) 0.0188(18)
_geom_special_details
;
All esds (except the esd in the dihedral angle between two l.s. planes) are
estimated using the full covariance matrix. The cell esds are taken into
account individually in the estimation of esds in distances, angles and
torsion angles; correlations between esds in cell parameters are only used
when they are defined by crystal symmetry. An approximate (isotropic)
treatment of cell esds is used for estimating esds involving l.s. planes.
;
loop_
    _geom_bond_atom_site_label_1
    _geom_bond_atom_site_label_2
    _geom_bond_site_symmetry_2
    _geom_bond_distance
    _geom_bond_publ_flag
    O1 C4 . 1.422(3) ?
    O1 C1 . 1.426(3) ?
    O2 C5 . 1.415(3) ?
    O2 H2E . 0.858(19) ?
    O2 H2D . 0.82(2) ?
    O3 C6 . 1.402(3) ?
    O3 H3E . 0.84(2) ?
    O3 H3D . 0.817(19) ?
    O4 C7 . 1.191(4) ?
    O5 C7 . 1.338(3) ?
    O5 C8 . 1.470(3) ?
    N1 C7 . 1.347(3) ?
    N1 C3 . 1.456(3) ?
    N1 C2 . 1.459(3) ?
    C1 C2 . 1.505(4) ?
    C1 C5 . 1.506(3) ?
    C1 H1 . 0.9800 ?
    C2 H2A . 0.9700 ?
    C2 H2B . 0.9700 ?
    C3 C4 . 1.502(4) ?
    C3 H3A . 0.9700 ?
    C3 H3B . 0.9700 ?
    C4 C6 . 1.499(3) ?
    C4 H4 . 0.9800 ?
    C5 H5A . 0.9700 ?
    C5 H5B . 0.9700 ?
    C6 H6A . 0.9700 ?
    C6 H6B . 0.9700 ?
    C8 C10 . 1.489(4) ?
    C8 C9 . 1.497(4) ?
    C8 C11 . 1.503(4) ?
    C9 H9A . 0.9600 ?
    C9 H9B . 0.9600 ?
    C9 H9C . 0.9600 ?
    C10 H10A . 0.9600 ?
    C10 H10B . 0.9600 ?
    C10 H10C . 0.9600 ?
    C11 H11A . 0.9600 ?
    C11 H11B . 0.9600 ?
    C11 H11C . 0.9600 ?
loop_
    _geom_angle_atom_site_label_1
    _geom_angle_atom_site_label_2
    _geom_angle_atom_site_label_3
    _geom_angle_site_symmetry_1
    _geom_angle_site_symmetry_3
    _geom_angle
    _geom_angle_publ_flag
    C4 O1 C1 . . 112.38(18) ?
    C5 O2 H2E . . 112(3) ?
    C5 O2 H2D . . 112(5) ?
    H2E O2 H2D . . 134(6) ?
    C6 O3 H3E . . 113(4) ?
    C6 O3 H3D . . 105(4) ?
    H3E O3 H3D . . 125(6) ?
    C7 O5 C8 . . 121.21(19) ?
    C7 N1 C3 . . 123.4(2) ?
    C7 N1 C2 . . 119.3(2) ?
    C3 N1 C2 . . 114.8(2) ?
    O1 C1 C2 . . 109.8(2) ?
    O1 C1 C5 . . 106.7(2) ?
    C2 C1 C5 . . 112.2(2) ?
    O1 C1 H1 . . 109.4 ?
    C2 C1 H1 . . 109.4 ?
    C5 C1 H1 . . 109.4 ?
    N1 C2 C1 . . 109.5(2) ?
    N1 C2 H2A . . 109.8 ?
    C1 C2 H2A . . 109.8 ?
    N1 C2 H2B . . 109.8 ?
    C1 C2 H2B . . 109.8 ?
    H2A C2 H2B . . 108.2 ?
    N1 C3 C4 . . 110.5(2) ?
    N1 C3 H3A . . 109.5 ?
    C4 C3 H3A . . 109.6 ?
    N1 C3 H3B . . 109.6 ?
    C4 C3 H3B . . 109.5 ?
    H3A C3 H3B . . 108.1 ?
    O1 C4 C6 . . 107.10(19) ?
    O1 C4 C3 . . 110.5(2) ?
    C6 C4 C3 . . 111.5(2) ?
    O1 C4 H4 . . 109.2 ?
    C6 C4 H4 . . 109.2 ?
    C3 C4 H4 . . 109.2 ?
    O2 C5 C1 . . 112.0(2) ?
    O2 C5 H5A . . 109.2 ?
    C1 C5 H5A . . 109.2 ?
    O2 C5 H5B . . 109.2 ?
    C1 C5 H5B . . 109.2 ?
    H5A C5 H5B . . 107.9 ?
    O3 C6 C4 . . 111.0(2) ?
    O3 C6 H6A . . 109.4 ?
    C4 C6 H6A . . 109.4 ?
    O3 C6 H6B . . 109.4 ?
    C4 C6 H6B . . 109.4 ?
    H6A C6 H6B . . 108.0 ?
    O4 C7 O5 . . 125.6(2) ?
    O4 C7 N1 . . 123.9(3) ?
    O5 C7 N1 . . 110.5(2) ?
    O5 C8 C10 . . 109.7(2) ?
    O5 C8 C9 . . 111.3(2) ?
    C10 C8 C9 . . 112.0(3) ?
    O5 C8 C11 . . 101.6(2) ?
    C10 C8 C11 . . 112.1(3) ?
    C9 C8 C11 . . 109.6(3) ?
    C8 C9 H9A . . 109.5 ?
    C8 C9 H9B . . 109.5 ?
    H9A C9 H9B . . 109.5 ?
    C8 C9 H9C . . 109.5 ?
    H9A C9 H9C . . 109.5 ?
    H9B C9 H9C . . 109.5 ?
    C8 C10 H10A . . 109.5 ?
    C8 C10 H10B . . 109.5 ?
    H10A C10 H10B . . 109.5 ?
    C8 C10 H10C . . 109.5 ?
    H10A C10 H10C . . 109.5 ?
    H10B C10 H10C . . 109.5 ?
    C8 C11 H11A . . 109.5 ?
    C8 C11 H11B . . 109.5 ?
    H11A C11 H11B . . 109.5 ?
    C8 C11 H11C . . 109.5 ?
    H11A C11 H11C . . 109.5 ?
    H11B C11 H11C . . 109.5 ?
loop_
    _geom_torsion_atom_site_label_1
    _geom_torsion_atom_site_label_2
    _geom_torsion_atom_site_label_3
    _geom_torsion_atom_site_label_4
    _geom_torsion_site_symmetry_1
    _geom_torsion_site_symmetry_2
    _geom_torsion_site_symmetry_3
    _geom_torsion_site_symmetry_4
    _geom_torsion
    _geom_torsion_publ_flag
    C4 O1 C1 C2 . . . . -61.4(3) ?
    C4 O1 C1 C5 . . . . 176.8(2) ?
    C7 N1 C2 C1 . . . . 145.5(3) ?
    C3 N1 C2 C1 . . . . -52.0(3) ?
    O1 C1 C2 N1 . . . . 55.4(3) ?
    C5 C1 C2 N1 . . . . 173.9(2) ?
    C7 N1 C3 C4 . . . . -147.9(3) ?
    C2 N1 C3 C4 . . . . 50.5(3) ?
    C1 O1 C4 C6 . . . . -178.62(19) ?
    C1 O1 C4 C3 . . . . 59.7(3) ?
    N1 C3 C4 O1 . . . . -52.3(3) ?
    N1 C3 C4 C6 . . . . -171.3(2) ?
    O1 C1 C5 O2 . . . . -60.5(3) ?
    C2 C1 C5 O2 . . . . 179.3(2) ?
    O1 C4 C6 O3 . . . . 64.6(3) ?
    C3 C4 C6 O3 . . . . -174.3(2) ?
    C8 O5 C7 O4 . . . . 0.4(5) ?
    C8 O5 C7 N1 . . . . 179.1(2) ?
    C3 N1 C7 O4 . . . . -165.7(3) ?
    C2 N1 C7 O4 . . . . -4.8(5) ?
    C3 N1 C7 O5 . . . . 15.6(4) ?
    C2 N1 C7 O5 . . . . 176.5(2) ?
    C7 O5 C8 C10 . . . . 68.9(4) ?
    C7 O5 C8 C9 . . . . -55.7(3) ?
    C7 O5 C8 C11 . . . . -172.3(3) ?
loop_
    _geom_hbond_atom_site_label_D
    _geom_hbond_atom_site_label_H
    _geom_hbond_atom_site_label_A
    _geom_hbond_site_symmetry_A
    _geom_hbond_distance_DH
    _geom_hbond_distance_HA
    _geom_hbond_distance_DA
    _geom_hbond_angle_DHA
    O3 H3D O3 5_685 0.82(3) 2.02(3) 2.809(4) 164(6)
    O2 H2E O3 5_685 0.86(3) 1.99(3) 2.849(3) 176(5)
    O2 H2D O4 7_575 0.82(4) 2.48(5) 3.269(4) 163(6)
data_global
_journal_date_recd_electronic     2010-04-15
_journal_date_accepted     2010-05-13
_journal_name_full     'Acta Crystallographica, Section E'
_journal_year     2010
_journal_volume     66
_journal_issue      7
_journal_page_first     o1623
_journal_page_last     o1623
_journal_paper_category     QO
_journal_coeditor_code     CV2712
_publ_contact_author_name     'Jingkang Shen'
_publ_contact_author_address
;
Shanghai Institute of Materia Medica,
Chinese Academy of Sciences,
Shanghai
201203,
People's Republic of China
;
_publ_contact_author_email     'jkshen@mail.shcnc.ac.cn'
_publ_contact_author_fax     '+86 21 50802970'
_publ_contact_author_phone     '+86 21 50806600-5410'
_publ_section_title
;
(2<i>R</i>*,6<i>S</i>*)-<i>tert</i>-Butyl
2,6-bis(hydroxymethyl)morpholine-4-carboxylate
;
loop_
    _publ_author_name
    _publ_author_footnote
    _publ_author_address
    'Chen, Qian' .
;
Shanghai Institute of Materia Medica,
Chinese Academy of Sciences,
Shanghai 201203,
People's Republic of China
;
    'Li, Bojun' .
;
Central Research Institute, Shanghai Pharmaceutical Group Co. Ltd,
555 Zuchongzhi Road, Shanghai 201203,
People's Republic of China
;
    'Xia, Guangxin' .
;
Central Research Institute, Shanghai Pharmaceutical Group Co. Ltd,
555 Zuchongzhi Road, Shanghai 201203,
People's Republic of China
;
