# Supplementary material for: (2R*,6S*)-tert-Butyl 2,6-bis­(hydroxy­meth­yl)morpholine-4-carboxyl­ate
Source: Acta Crystallogr Sect E Struct Rep Online. 2010 Jun 16;66(Pt 7):o1623. doi: 10.1107/S1600536810017599 (PMC3006686; doi:10.1107/S1600536810017599)
Supplement: Supplementary file 2 [file e-66-o1623-Isup2.hkl]

# 
# h,k,l, Fc-squared, Fo-squared, sigma(Fo-squared) and status flag 
# 
data_I
_shelx_title ' cd29232 in C2/c' 
_shelx_refln_list_code          4 
_shelx_F_calc_maximum      225.51 
_exptl_crystal_F_000      1072.00 
_reflns_d_resolution_high  0.8256 
 
loop_ 
 _symmetry_equiv_pos_as_xyz 
 'x, y, z' 
 '-x, y, -z+1/2' 
 'x+1/2, y+1/2, z' 
 '-x+1/2, y+1/2, -z+1/2' 
 '-x, -y, -z' 
 'x, -y, z-1/2' 
 '-x+1/2, -y+1/2, -z' 
 'x+1/2, -y+1/2, z-1/2' 
 
_cell_length_a    21.9086 
_cell_length_b     5.6643 
_cell_length_c    22.5098 
_cell_angle_alpha  90.000 
_cell_angle_beta  107.612 
_cell_angle_gamma  90.000 
 
_shelx_F_squared_multiplier     1.000 
 
loop_ 
 _refln_index_h 
 _refln_index_k 
 _refln_index_l 
 _refln_F_squared_calc 
 _refln_F_squared_meas 
 _refln_F_squared_sigma 
 _refln_observed_status 
   2   0   0       67.84      124.49      6.50 o 
   4   0   0    41468.72    35031.63   7845.20 o 
   6   0   0    16989.90    13667.85   2057.61 o 
   8   0   0     4555.76     4638.64    451.91 o 
  10   0   0     4664.98     5443.31    236.36 o 
  12   0   0       19.40       35.27      6.21 o 
  14   0   0       54.06      139.86     11.46 o 
  16   0   0      314.90      356.32     21.33 o 
  18   0   0       83.57       77.88     14.39 o 
  20   0   0      208.92      284.53     35.25 o 
  22   0   0       38.58       36.47     19.80 o 
  24   0   0       33.98       23.86     20.19 o 
   1   1   0       50.58       27.97      2.94 o 
   3   1   0      189.27      191.82      7.99 o 
   5   1   0     2235.99     2324.39    101.25 o 
   7   1   0      715.16      555.44     17.53 o 
   9   1   0       40.22       36.51      3.47 o 
  11   1   0      186.49      268.23     11.26 o 
  13   1   0      212.77      236.50      8.84 o 
  15   1   0      556.00      546.79     18.33 o 
  17   1   0      328.61      312.75     15.43 o 
  19   1   0       28.07       44.26     10.38 o 
  21   1   0       14.19       12.60      8.34 o 
  23   1   0        0.21       -6.13     10.62 o 
  25   1   0        7.54       16.13     12.06 o 
   0   2   0    22033.91    20419.59    183.06 o 
   2   2   0      759.85      720.00     14.11 o 
   4   2   0      900.00      823.26     24.20 o 
   6   2   0     1737.65     1604.29     31.42 o 
   8   2   0        5.11        3.56      2.48 o 
  10   2   0     1852.37     1808.44     65.60 o 
  12   2   0        3.58        9.82      4.46 o 
  14   2   0      309.54      284.07     19.93 o 
  16   2   0        7.56        5.66      5.32 o 
  18   2   0       65.02       73.55     10.52 o 
  20   2   0       34.02       14.64      8.51 o 
  22   2   0        8.43       17.95     11.21 o 
  24   2   0        0.18       -2.82      9.29 o 
   1   3   0     1708.76     1472.45     30.04 o 
   3   3   0       64.42       87.13      6.90 o 
   5   3   0      114.72      136.39      6.32 o 
   7   3   0      367.47      284.98     12.17 o 
   9   3   0      221.13      185.01      9.18 o 
  11   3   0        0.36        5.92      3.83 o 
  13   3   0       14.49       21.85      6.12 o 
  15   3   0      628.09      507.34     24.67 o 
  17   3   0        1.06        6.81      7.52 o 
  19   3   0        1.96        1.05      7.22 o 
  21   3   0       17.57       36.83     14.41 o 
   0   4   0     2036.85     1871.51     44.25 o 
   2   4   0      132.53      121.80      9.66 o 
   4   4   0      301.59      334.56     13.85 o 
   6   4   0       22.45       47.85      8.68 o 
   8   4   0      280.28      222.57     19.87 o 
  10   4   0      212.53      172.79     16.02 o 
  12   4   0       21.05       20.72      7.65 o 
  14   4   0       52.78       66.76     11.55 o 
  16   4   0       65.45       63.94     11.67 o 
  18   4   0        9.77        1.69      9.21 o 
  20   4   0       19.64       19.85     12.51 o 
   1   5   0      546.90      460.52     44.27 o 
   3   5   0      178.82      193.47     16.49 o 
   5   5   0       16.13       11.52      6.09 o 
   7   5   0       20.68        4.62      7.77 o 
   9   5   0      234.12      218.80     24.96 o 
  11   5   0        3.74        4.50      9.15 o 
  13   5   0       45.37       35.70     10.40 o 
  15   5   0       30.17       35.30     11.19 o 
  17   5   0       20.22       28.12     11.36 o 
   0   6   0       41.58       57.96     22.10 o 
   2   6   0        2.69       10.07      9.64 o 
   4   6   0        5.96        1.10      7.23 o 
   6   6   0        0.25       -2.63      7.88 o 
   8   6   0       11.38        9.97     10.77 o 
  10   6   0       21.37       29.41     13.26 o 
  12   6   0        1.62       -1.35      8.51 o 
 -25   1   1        2.60       14.72     10.73 o 
 -23   1   1       11.25       -4.40      9.67 o 
 -21   1   1        4.01       10.40      7.99 o 
 -19   1   1       49.56       48.58     10.55 o 
 -17   1   1       32.31       38.93      7.85 o 
 -15   1   1      138.28      152.63     11.44 o 
 -13   1   1      337.73      353.39     10.24 o 
 -11   1   1     5612.14     6146.18    160.54 o 
  -9   1   1     8614.18     9727.31    304.29 o 
  -7   1   1      765.13      720.92     21.66 o 
  -5   1   1       14.78        9.59      2.11 o 
  -3   1   1    50854.14    47821.86   1850.22 o 
  -1   1   1     8030.25     7581.50    106.63 o 
   1   1   1     9500.29     7343.81    782.23 o 
   3   1   1    12366.70    11513.08    260.54 o 
   5   1   1       22.64       47.11     14.42 o 
   7   1   1      184.58      147.82      6.44 o 
   9   1   1     1149.48     1069.86     31.05 o 
  11   1   1     3918.58     4740.44    145.04 o 
  13   1   1      125.10      162.94      9.31 o 
  15   1   1      211.63      192.53     12.41 o 
  17   1   1        3.56        6.51      6.10 o 
  19   1   1      151.78      206.05     18.16 o 
  21   1   1       69.87       26.26     10.10 o 
  23   1   1       24.83       20.76     13.16 o 
 -24   2   1        0.59        5.60      8.64 o 
 -22   2   1       21.48       29.64     12.88 o 
 -20   2   1       36.57       55.50     10.44 o 
 -18   2   1      242.03      248.20     15.85 o 
 -16   2   1       18.52       34.00      7.63 o 
 -14   2   1        0.74       11.08      5.09 o 
 -12   2   1      167.79      215.53      9.50 o 
 -10   2   1       16.59       16.86      3.76 o 
  -8   2   1     1344.43     1189.22     39.61 o 
  -6   2   1      879.53      775.89     38.71 o 
  -4   2   1     2614.14     2627.97     60.47 o 
  -2   2   1      493.60      468.72     13.40 o 
   0   2   1      457.84      490.45     13.14 o 
   2   2   1     1393.76     1178.35     16.34 o 
   4   2   1      103.45       77.14      3.55 o 
   6   2   1     2118.76     2096.64     39.98 o 
   8   2   1       16.23        8.60      3.02 o 
  10   2   1      103.69      125.19      7.48 o 
  12   2   1       11.88        9.39      4.36 o 
  14   2   1      127.29       93.61     10.41 o 
  16   2   1       84.79       44.64      8.64 o 
  18   2   1       44.21       21.71      7.91 o 
  20   2   1      182.10      214.05     20.07 o 
  22   2   1        2.26        4.34      8.09 o 
 -23   3   1        2.97       10.36     10.48 o 
 -21   3   1      108.12       72.99     18.91 o 
 -19   3   1      125.64      144.49     18.02 o 
 -17   3   1      106.32      103.44     20.20 o 
 -15   3   1       51.84       31.79      9.07 o 
 -13   3   1       19.20       16.89      6.67 o 
 -11   3   1      250.43      181.05     11.65 o 
  -9   3   1      972.09      967.15     33.76 o 
  -7   3   1      464.78      532.44     19.25 o 
  -5   3   1      225.72      196.37      7.67 o 
  -3   3   1     5640.87     5064.12     57.00 o 
  -1   3   1       67.74       45.62      6.78 o 
   1   3   1      711.43      599.25     17.56 o 
   3   3   1      120.16      153.50      8.03 o 
   5   3   1      360.05      293.29      9.23 o 
   7   3   1        0.61       -0.04      2.73 o 
   9   3   1       83.07       75.20      8.19 o 
  11   3   1      123.66      133.37     10.95 o 
  13   3   1      126.77       96.03     10.51 o 
  15   3   1      100.59       86.92     10.58 o 
  17   3   1        7.99        7.60      8.16 o 
  19   3   1       41.35      101.09     16.20 o 
  21   3   1       89.92       72.64     18.13 o 
 -20   4   1       31.73       21.43     12.03 o 
 -18   4   1      111.33      134.57     19.01 o 
 -16   4   1       27.86       18.27      9.54 o 
 -14   4   1       67.66       91.76     13.79 o 
 -12   4   1      675.49      598.46     33.78 o 
 -10   4   1      590.99      625.53     27.44 o 
  -8   4   1        0.75       11.97      5.86 o 
  -6   4   1      172.92      180.68     13.89 o 
  -4   4   1       58.01       43.79      6.67 o 
  -2   4   1     3533.92     3079.61     40.24 o 
   0   4   1      194.55      135.93     10.14 o 
   2   4   1      773.85      620.91     17.97 o 
   4   4   1      291.79      281.17     12.90 o 
   6   4   1       43.83       40.52      6.14 o 
   8   4   1       53.79       45.08      9.13 o 
  10   4   1      365.09      363.52     20.20 o 
  12   4   1       17.83       19.09      7.30 o 
  14   4   1       80.99       82.07     13.40 o 
  16   4   1        4.31        0.94      6.73 o 
  18   4   1       28.81       71.46     15.76 o 
  20   4   1        0.02        0.19     10.85 o 
 -17   5   1        6.58        3.07     10.09 o 
 -15   5   1       15.27        7.97      8.57 o 
 -13   5   1       32.34       28.21     13.21 o 
 -11   5   1       38.69       61.46     15.54 o 
  -9   5   1      211.26      272.84     25.11 o 
  -7   5   1        4.43       21.38      7.60 o 
  -5   5   1       13.72       13.56      6.88 o 
  -3   5   1        5.67        9.55      6.39 o 
  -1   5   1       75.88       86.33     12.04 o 
   1   5   1        3.87        0.94      5.22 o 
   3   5   1      334.40      317.75     19.20 o 
   5   5   1       38.71       53.75     10.29 o 
   7   5   1       64.87       64.81     14.41 o 
   9   5   1      169.86      181.62     23.17 o 
  11   5   1        1.06        2.78      6.57 o 
  13   5   1       31.59       24.16      9.50 o 
  15   5   1       22.78       25.68     10.46 o 
  17   5   1       24.92       31.00     10.22 o 
 -12   6   1        5.19       12.36     10.75 o 
 -10   6   1        5.46        5.89     11.08 o 
  -8   6   1       38.19       31.46     13.75 o 
  -6   6   1       10.32        4.24      9.00 o 
  -4   6   1      117.41      168.17     22.80 o 
  -2   6   1        6.18        7.49      9.17 o 
   0   6   1       11.32       27.98     12.02 o 
   2   6   1        0.10        2.15      8.57 o 
   4   6   1       14.70       40.24     12.97 o 
   6   6   1       39.13       40.63     13.53 o 
   8   6   1        0.78       -1.11      9.41 o 
  10   6   1        1.96       -2.45      9.29 o 
 -24   0   2        2.23       21.49     19.35 o 
 -22   0   2       82.93       66.68     23.17 o 
 -20   0   2      153.95      151.78     28.75 o 
 -18   0   2        4.85        3.22      7.03 o 
 -16   0   2     1241.67     1024.78     66.38 o 
 -14   0   2     3303.63     3177.18     55.25 o 
 -12   0   2    12052.62    13245.42    111.82 o 
 -10   0   2     9616.63    10101.97    184.02 o 
  -8   0   2       35.34       61.42      5.73 o 
  -6   0   2    19349.19    19317.63   1271.66 o 
  -4   0   2     2779.41     3012.25    224.97 o 
  -2   0   2     4115.43     4586.29    457.03 o 
   0   0   2    20731.15    20448.80   4628.21 o 
   2   0   2    38452.53    38084.33   3703.28 o 
   4   0   2     1888.14     1691.32    105.14 o 
   6   0   2       56.00       69.07      5.88 o 
   8   0   2    13315.45    15471.22    185.81 o 
  10   0   2      327.35      286.69     22.73 o 
  12   0   2      369.11      464.68     27.92 o 
  14   0   2     4217.81     3594.32    216.05 o 
  16   0   2      717.56      646.94     28.78 o 
  18   0   2        0.57       18.20     15.06 o 
  20   0   2        0.96       13.38     15.37 o 
  22   0   2       23.13       72.11     26.23 o 
  24   0   2       25.20       31.73     19.27 o 
 -25   1   2       10.08       13.07     18.16 o 
 -23   1   2       72.18       71.76     17.84 o 
 -21   1   2       49.89       44.54     10.84 o 
 -19   1   2       68.56       86.01     10.77 o 
 -17   1   2       85.73      116.35     11.20 o 
 -15   1   2      539.38      472.00     29.27 o 
 -13   1   2      733.53      934.85     34.46 o 
 -11   1   2       32.75       29.05      4.01 o 
  -9   1   2     3001.00     3281.31    120.06 o 
  -7   1   2      658.67      729.82     34.89 o 
  -5   1   2     3828.83     3593.11    117.39 o 
  -3   1   2    37514.91    36823.11   1652.38 o 
  -1   1   2      128.76       44.23      3.09 o 
   1   1   2    20914.97    16778.95   2775.37 o 
   3   1   2      115.12       80.57      3.93 o 
   5   1   2      750.88      746.00     30.95 o 
   7   1   2     4063.75     4190.26     71.23 o 
   9   1   2      453.35      367.46      8.25 o 
  11   1   2      760.92      823.92     27.98 o 
  13   1   2      584.18      515.22     20.83 o 
  15   1   2      127.47      166.52     14.66 o 
  17   1   2        8.76       20.01      8.24 o 
  19   1   2       67.98      102.68     14.62 o 
  21   1   2        1.04       12.32     12.42 o 
  23   1   2       11.12       11.66     12.62 o 
 -24   2   2       19.87       13.85     10.89 o 
 -22   2   2      154.34      146.87     30.09 o 
 -20   2   2        0.27        0.25      7.20 o 
 -18   2   2      230.99      199.85     14.77 o 
 -16   2   2       38.45       47.10      8.01 o 
 -14   2   2      101.95       98.75      9.90 o 
 -12   2   2      690.72      819.18     25.62 o 
 -10   2   2      812.19      840.52     23.69 o 
  -8   2   2      277.19      278.47     21.55 o 
  -6   2   2      527.05      572.06     21.23 o 
  -4   2   2     2246.81     2184.92     63.50 o 
  -2   2   2     1344.26     1323.65     43.87 o 
   0   2   2     1474.43     1241.75     24.42 o 
   2   2   2     4374.83     3776.34    261.68 o 
   4   2   2      312.61      281.32      6.87 o 
   6   2   2      351.32      396.43     10.84 o 
   8   2   2       82.09      119.89      7.19 o 
  10   2   2      274.48      293.70     12.61 o 
  12   2   2      290.48      256.15     16.48 o 
  14   2   2      303.55      295.11     16.94 o 
  16   2   2      325.29      334.09     16.78 o 
  18   2   2      322.48      215.30     34.29 o 
  20   2   2       65.76       55.54     12.28 o 
  22   2   2        0.94        8.60      9.53 o 
 -23   3   2        0.15       -7.53      8.27 o 
 -21   3   2       14.85       14.42      9.74 o 
 -19   3   2       41.69       37.50     10.82 o 
 -17   3   2       72.36       63.56     12.44 o 
 -15   3   2        6.10       -0.40      5.04 o 
 -13   3   2      381.80      412.36     21.13 o 
 -11   3   2        4.55       17.34      4.41 o 
  -9   3   2      299.40      241.23     11.44 o 
  -7   3   2     1810.84     1824.59     63.53 o 
  -5   3   2      122.12      159.91      8.57 o 
  -3   3   2      119.75      163.41     10.75 o 
  -1   3   2     7809.26     7700.67    184.80 o 
   1   3   2     1679.35     1521.68     40.10 o 
   3   3   2       83.53      114.43      6.62 o 
   5   3   2      126.83      116.80      6.36 o 
   7   3   2      340.02      293.27     11.62 o 
   9   3   2      124.95      121.67     10.14 o 
  11   3   2      236.94      148.09     11.23 o 
  13   3   2      117.41       82.55      9.99 o 
  15   3   2       40.25       23.04      6.57 o 
  17   3   2      304.42      366.75     22.91 o 
  19   3   2       36.22       18.94     10.36 o 
  21   3   2        3.37       10.42     11.11 o 
 -20   4   2      122.56      125.44     19.42 o 
 -18   4   2       17.86       17.35     10.33 o 
 -16   4   2        0.26        6.44      8.23 o 
 -14   4   2       45.23       46.50      9.71 o 
 -12   4   2      524.27      594.85     41.78 o 
 -10   4   2       77.15      124.51     14.32 o 
  -8   4   2      209.34      234.19     15.27 o 
  -6   4   2      109.46      127.80     14.75 o 
  -4   4   2       74.43       67.23      7.96 o 
  -2   4   2       86.58       86.32     10.79 o 
   0   4   2      760.19      618.87     30.77 o 
   2   4   2       93.06       57.55      7.25 o 
   4   4   2        7.35       25.18      5.75 o 
   6   4   2       20.71       11.82      4.47 o 
   8   4   2      270.82      264.84     13.90 o 
  10   4   2       50.67       43.65      9.53 o 
  12   4   2       49.35       67.66     11.65 o 
  14   4   2        2.95        2.13      6.48 o 
  16   4   2       90.89      141.09     21.02 o 
  18   4   2      104.89       69.53     15.87 o 
 -17   5   2        0.58       -3.30      8.98 o 
 -15   5   2        0.79        0.50     12.63 o 
 -13   5   2       86.30      115.58     24.05 o 
 -11   5   2      184.60      156.49     22.94 o 
  -9   5   2      263.42      224.39     24.52 o 
  -7   5   2      185.17      210.31     17.71 o 
  -5   5   2       22.56       38.19      9.25 o 
  -3   5   2       42.88       32.95      8.24 o 
  -1   5   2       11.43        4.86      4.87 o 
   1   5   2      153.23      196.94     16.31 o 
   3   5   2      178.84      167.18     15.72 o 
   5   5   2        2.31       -1.26      5.46 o 
   7   5   2       74.84       72.31     15.42 o 
   9   5   2       33.62       48.30     13.68 o 
  11   5   2        0.07       -0.82      6.54 o 
  13   5   2       63.82       55.78     12.82 o 
  15   5   2       25.30       14.21      9.18 o 
 -12   6   2        5.01       13.80     11.59 o 
 -10   6   2       38.49       83.82     23.48 o 
  -8   6   2       35.97       42.29     14.31 o 
  -6   6   2       47.05       50.57     15.42 o 
  -4   6   2        0.39       -0.01      7.77 o 
  -2   6   2        0.30       -1.22      8.41 o 
   0   6   2        0.01       -3.54      7.32 o 
   2   6   2        5.62       -1.58      8.31 o 
   4   6   2        0.48        4.72      8.64 o 
   6   6   2       47.92       56.13     15.47 o 
   8   6   2        3.83        2.26      9.59 o 
  10   6   2       17.45       38.71     14.79 o 
 -25   1   3        1.67        1.53     12.92 o 
 -23   1   3       27.02       40.86     14.89 o 
 -21   1   3       55.39       27.41      9.35 o 
 -19   1   3       88.66       56.44      9.01 o 
 -17   1   3      111.12      164.46     12.38 o 
 -15   1   3      297.76      390.53     13.10 o 
 -13   1   3     1113.84     1308.83     57.36 o 
 -11   1   3        0.45        0.75      2.49 o 
  -9   1   3      122.21       84.68      9.73 o 
  -7   1   3     5026.53     5059.41    245.28 o 
  -5   1   3     4747.50     4607.70    196.33 o 
  -3   1   3    43821.04    44939.29   1314.93 o 
  -1   1   3    32002.43    31018.37    602.28 o 
   1   1   3     1121.30     1197.19     69.28 o 
   3   1   3     7900.73     7909.96    227.21 o 
   5   1   3        9.13       27.47      4.42 o 
   7   1   3        6.99        6.28      3.28 o 
   9   1   3       66.54       56.36      7.18 o 
  11   1   3       29.30       18.52      4.69 o 
  13   1   3       95.66      109.75     18.23 o 
  15   1   3        1.07        1.89      5.38 o 
  17   1   3      171.00      239.39     17.42 o 
  19   1   3       14.24       16.74      8.95 o 
  21   1   3       21.07       26.50     13.79 o 
  23   1   3        0.09        2.44     11.02 o 
 -24   2   3        7.99       17.44     11.78 o 
 -22   2   3       47.53       79.22     17.61 o 
 -20   2   3       67.02       85.98     13.69 o 
 -18   2   3       62.58       37.20      7.82 o 
 -16   2   3        6.26        2.69      4.86 o 
 -14   2   3        0.53        1.90      4.26 o 
 -12   2   3        1.27        1.07      3.32 o 
 -10   2   3      187.08      155.24     11.01 o 
  -8   2   3      358.78      363.01     11.22 o 
  -6   2   3        7.82       21.47      6.72 o 
  -4   2   3     2527.78     2671.24     61.80 o 
  -2   2   3     2026.94     1832.71     58.37 o 
   0   2   3     1462.23     1156.56     31.97 o 
   2   2   3     4337.57     4286.69    153.43 o 
   4   2   3       12.91        5.61      2.62 o 
   6   2   3      320.75      271.04      9.09 o 
   8   2   3      616.99      608.63     12.68 o 
  10   2   3      557.70      425.73     17.55 o 
  12   2   3      194.39      270.48     13.25 o 
  14   2   3      135.91      229.83     13.64 o 
  16   2   3       33.02        6.55      6.28 o 
  18   2   3       70.22      103.36     14.83 o 
  20   2   3       94.92       65.11     13.39 o 
  22   2   3        5.48       12.21      9.50 o 
 -23   3   3       72.94       49.55     15.40 o 
 -21   3   3        4.36       18.93      9.69 o 
 -19   3   3        0.05       -0.43      7.07 o 
 -17   3   3       11.00       22.61      9.09 o 
 -15   3   3      274.59      263.07     22.32 o 
 -13   3   3       96.32       79.55     12.00 o 
 -11   3   3        4.17        4.34      3.99 o 
  -9   3   3       69.80       80.85      6.80 o 
  -7   3   3      448.76      509.20     14.11 o 
  -5   3   3     1829.75     1663.09     46.07 o 
  -3   3   3      153.25      147.78     10.46 o 
  -1   3   3    12844.74    12514.82    407.95 o 
   1   3   3      318.60      303.67     12.78 o 
   3   3   3     2460.73     2181.15     67.92 o 
   5   3   3       39.94       38.09      4.33 o 
   7   3   3      166.13      178.93      9.71 o 
   9   3   3      201.71      215.61     13.66 o 
  11   3   3       54.63       84.96      9.56 o 
  13   3   3        3.89        8.49      5.23 o 
  15   3   3        6.71        9.75      5.63 o 
  17   3   3      115.53       83.35     11.08 o 
  19   3   3        1.48       -2.52      8.22 o 
  21   3   3        3.95       11.77     12.39 o 
 -20   4   3       13.93       22.14     12.17 o 
 -18   4   3       29.16       42.54     11.82 o 
 -16   4   3       62.50       72.09     13.79 o 
 -14   4   3      128.53       87.86     14.26 o 
 -12   4   3     1392.15     1214.61    134.39 o 
 -10   4   3       60.89       94.60     11.95 o 
  -8   4   3        2.96        3.75      4.72 o 
  -6   4   3      935.76      807.66     26.27 o 
  -4   4   3      358.68      293.12     21.96 o 
  -2   4   3     3701.24     3526.76    121.78 o 
   0   4   3       38.37       51.77      8.46 o 
   2   4   3        0.04       -0.79      4.22 o 
   4   4   3      291.82      300.96     18.42 o 
   6   4   3       33.76       39.06      7.24 o 
   8   4   3        1.95       -3.36      4.13 o 
  10   4   3      171.78      155.96     13.18 o 
  12   4   3      339.43      310.40     21.09 o 
  14   4   3       53.33       97.76     14.62 o 
  16   4   3       19.21       33.66     10.64 o 
  18   4   3       16.52       28.06     10.19 o 
 -17   5   3       18.56       36.03     16.01 o 
 -15   5   3       39.99       43.78     18.03 o 
 -13   5   3      160.12      199.03     21.99 o 
 -11   5   3      163.53      180.08     30.93 o 
  -9   5   3        2.94        7.55      9.44 o 
  -7   5   3      249.93      278.74     18.23 o 
  -5   5   3      156.26      158.13     15.78 o 
  -3   5   3      618.17      544.61     23.65 o 
  -1   5   3       15.89        5.33      6.00 o 
   1   5   3        7.47        3.25      5.51 o 
   3   5   3      205.51      215.34     16.77 o 
   5   5   3        0.02       -0.82      7.12 o 
   7   5   3       29.88       29.83     12.08 o 
   9   5   3      161.14      130.87     16.33 o 
  11   5   3        0.20       -2.22      6.53 o 
  13   5   3       58.61       59.46     12.86 o 
  15   5   3        9.90        2.58      8.14 o 
 -12   6   3       59.51       69.99     18.38 o 
 -10   6   3        5.88       10.76      9.68 o 
  -8   6   3        3.62       14.17     11.70 o 
  -6   6   3       30.82       21.77      9.28 o 
  -4   6   3       55.29       58.62     15.45 o 
  -2   6   3      147.86      170.38     22.99 o 
   0   6   3        8.54        9.21     10.02 o 
   2   6   3       64.42       89.79     18.11 o 
   4   6   3       13.15       27.51     13.17 o 
   6   6   3        0.01        0.06     10.42 o 
   8   6   3        5.09       -2.62      8.96 o 
  10   6   3        9.05        7.94     10.52 o 
 -26   0   4        0.46      -17.05     12.16 o 
 -24   0   4       47.38       22.40     18.35 o 
 -22   0   4        0.73       18.12     15.75 o 
 -20   0   4       83.76      122.88     26.23 o 
 -18   0   4      772.30      857.65     66.58 o 
 -16   0   4      523.20      487.43     39.08 o 
 -14   0   4     2965.89     2769.33    216.42 o 
 -12   0   4    11867.84    13127.99   1015.87 o 
 -10   0   4     8412.54     8964.94    610.25 o 
  -8   0   4    10417.41    10344.57    753.63 o 
  -6   0   4     2473.52     2867.34    203.78 o 
  -4   0   4    39218.28    44198.04   4070.43 o 
  -2   0   4     3179.04     4795.55     59.80 o 
   0   0   4      697.03      918.59     96.31 o 
   2   0   4     5978.26     5566.38     55.40 o 
   4   0   4       29.89       17.45      5.85 o 
   6   0   4       91.92       73.13     12.81 o 
   8   0   4     6629.93     7773.44     67.63 o 
  10   0   4      716.49      863.13     23.81 o 
  12   0   4      687.41      624.96     39.23 o 
  14   0   4        2.75        5.04      6.65 o 
  16   0   4        5.13        0.61      8.49 o 
  18   0   4      921.23      957.43     59.64 o 
  20   0   4        9.82        8.18     15.06 o 
  22   0   4      127.03       83.50     26.61 o 
 -25   1   4       18.20       14.99     16.52 o 
 -23   1   4       18.18       23.16      9.87 o 
 -21   1   4        0.86        7.40      7.48 o 
 -19   1   4       34.87       14.52      5.95 o 
 -17   1   4       20.86        3.04      4.50 o 
 -15   1   4      616.02      676.72     35.07 o 
 -13   1   4      186.14      154.81     16.93 o 
 -11   1   4     2724.10     3049.88    117.53 o 
  -9   1   4     6825.37     7001.97    369.96 o 
  -7   1   4     2793.79     2512.97    133.99 o 
  -5   1   4     5344.54     5307.41    322.95 o 
  -3   1   4    17362.58    18033.81    480.42 o 
  -1   1   4    14659.10    16287.29    414.06 o 
   1   1   4     4289.83     4100.70    281.90 o 
   3   1   4      564.12      606.21     33.42 o 
   5   1   4      858.40      765.98     46.58 o 
   7   1   4     2137.37     2292.19     82.93 o 
   9   1   4      961.51     1048.53     41.88 o 
  11   1   4      499.61      538.57     18.91 o 
  13   1   4       58.87       41.81      7.78 o 
  15   1   4      300.73      246.81     16.67 o 
  17   1   4       96.00      102.38     14.11 o 
  19   1   4       37.19       25.75      9.89 o 
  21   1   4       63.39       58.40     17.19 o 
  23   1   4       16.94       12.52     11.12 o 
 -24   2   4        9.28       15.84     10.88 o 
 -22   2   4       77.67       35.32     11.74 o 
 -20   2   4       75.74      134.38     16.47 o 
 -18   2   4       21.21       13.23      7.13 o 
 -16   2   4       53.85       71.22      8.80 o 
 -14   2   4       20.00       30.74      5.33 o 
 -12   2   4     1428.01     1281.87     63.98 o 
 -10   2   4      217.20      212.58     11.55 o 
  -8   2   4     2053.15     1988.82     85.41 o 
  -6   2   4     8739.26     9165.09    214.70 o 
  -4   2   4     8169.61     8452.63    505.19 o 
  -2   2   4     1656.18     1623.78    104.56 o 
   0   2   4     1713.17     1548.01     60.93 o 
   2   2   4       88.81       86.15      6.86 o 
   4   2   4       94.37      102.31      6.71 o 
   6   2   4      442.45      514.05     18.34 o 
   8   2   4      165.34      212.71     12.20 o 
  10   2   4      162.99      129.92     11.58 o 
  12   2   4       49.58       36.98      7.56 o 
  14   2   4      751.31      821.86     34.23 o 
  16   2   4        1.63        4.27      4.91 o 
  18   2   4      836.94      852.38     46.86 o 
  20   2   4       10.39        3.50      8.20 o 
  22   2   4        9.28       24.41     10.47 o 
 -23   3   4      142.70      192.27     22.75 o 
 -21   3   4        3.71       13.43      9.07 o 
 -19   3   4       95.02       61.50     15.58 o 
 -17   3   4       55.56       32.75      9.66 o 
 -15   3   4      348.91      280.36     21.80 o 
 -13   3   4      386.09      371.28     36.10 o 
 -11   3   4      222.24      211.28     12.52 o 
  -9   3   4       17.76        1.36      3.75 o 
  -7   3   4       23.49       23.18      6.08 o 
  -5   3   4      239.77      251.30     10.72 o 
  -3   3   4      862.45      713.60     35.24 o 
  -1   3   4      425.63      410.07     17.82 o 
   1   3   4      690.58      619.12     25.50 o 
   3   3   4      258.39      284.00     10.52 o 
   5   3   4      104.36      118.17      8.30 o 
   7   3   4     1985.09     1800.80     44.34 o 
   9   3   4       48.36       31.84      7.38 o 
  11   3   4       37.74       42.41      8.44 o 
  13   3   4      126.09      170.13     13.57 o 
  15   3   4       71.56      118.92     12.64 o 
  17   3   4      136.17      128.73     13.94 o 
  19   3   4       13.77       40.39     14.34 o 
  21   3   4       14.14       39.64     15.52 o 
 -20   4   4        6.87       16.71     10.66 o 
 -18   4   4       13.23        7.30      8.98 o 
 -16   4   4        0.00       -2.04      7.15 o 
 -14   4   4       66.17       55.20     11.79 o 
 -12   4   4     1298.33     1228.69     63.43 o 
 -10   4   4      627.09      640.24     40.60 o 
  -8   4   4      108.27      124.83     13.01 o 
  -6   4   4       11.02        6.88      4.97 o 
  -4   4   4        7.86       -0.20      4.38 o 
  -2   4   4       21.01       29.21      7.69 o 
   0   4   4      252.54      228.74     20.95 o 
   2   4   4       93.50       95.36     13.42 o 
   4   4   4       15.14       11.06      4.67 o 
   6   4   4      141.28      124.38     12.62 o 
   8   4   4      301.46      327.60     18.02 o 
  10   4   4       27.15       40.71      8.46 o 
  12   4   4       81.14       97.59     14.02 o 
  14   4   4       28.85       11.70      7.73 o 
  16   4   4        3.69       -1.45      7.45 o 
  18   4   4      106.67      127.74     18.24 o 
 -17   5   4        4.56       11.04     12.47 o 
 -15   5   4       48.73       38.07     16.83 o 
 -13   5   4        3.98       -0.49     11.29 o 
 -11   5   4       45.56       42.76     13.95 o 
  -9   5   4      118.17       95.57     14.80 o 
  -7   5   4       93.56      107.01     14.11 o 
  -5   5   4      656.66      632.46     26.29 o 
  -3   5   4        1.42        3.10      5.85 o 
  -1   5   4      216.58      206.70     24.05 o 
   1   5   4       76.27       72.45     11.53 o 
   3   5   4       27.81       23.87      6.68 o 
   5   5   4       91.79       90.22     16.35 o 
   7   5   4       15.68       35.88     12.88 o 
   9   5   4       10.42        3.38      7.48 o 
  11   5   4        7.04        0.52      7.14 o 
  13   5   4        4.03        3.08      7.74 o 
  15   5   4       18.25       10.93      9.12 o 
 -12   6   4       44.90       66.64     20.15 o 
 -10   6   4        2.23        7.36     10.15 o 
  -8   6   4       48.33       92.85     19.04 o 
  -6   6   4        5.90       16.05      8.62 o 
  -4   6   4       28.78       10.39      9.86 o 
  -2   6   4        2.04       -3.51      8.95 o 
   0   6   4       20.15       20.50     12.16 o 
   2   6   4        2.32        7.72     13.53 o 
   4   6   4       14.08       24.44     11.99 o 
   6   6   4       57.13       54.03     15.75 o 
   8   6   4       46.87       52.76     15.89 o 
  10   6   4       31.37       46.54     15.89 o 
 -25   1   5        0.00       11.93     13.84 o 
 -23   1   5       23.19        3.71      9.71 o 
 -21   1   5       91.48      151.70     14.01 o 
 -19   1   5        1.99        2.57      5.35 o 
 -17   1   5      248.32      137.03     25.84 o 
 -15   1   5     1942.92     2193.22     81.85 o 
 -13   1   5       38.33       49.84      5.29 o 
 -11   1   5     1672.52     1705.08     84.97 o 
  -9   1   5       42.72       37.87      4.44 o 
  -7   1   5      207.04      219.85     13.20 o 
  -5   1   5       18.18       20.36      4.12 o 
  -3   1   5    18633.52    19870.67    655.40 o 
  -1   1   5     8908.97     9930.96    346.10 o 
   1   1   5      266.30      294.55     24.09 o 
   3   1   5       75.52       81.55      4.85 o 
   5   1   5     4767.84     4832.24    269.92 o 
   7   1   5      292.49      231.46     16.20 o 
   9   1   5      381.72      434.61     25.85 o 
  11   1   5       14.13       18.25      5.77 o 
  13   1   5       89.99      130.45     11.96 o 
  15   1   5     3184.93     3233.66    157.38 o 
  17   1   5       53.95       27.39      9.39 o 
  19   1   5      159.22      146.35     17.33 o 
  21   1   5        6.13        6.22     11.44 o 
  23   1   5        1.70        5.03     10.29 o 
 -24   2   5        0.02       -2.20      9.58 o 
 -22   2   5        1.37        1.11      7.66 o 
 -20   2   5        0.41        3.42      6.72 o 
 -18   2   5       37.85       34.30      9.12 o 
 -16   2   5      218.94      199.46     16.07 o 
 -14   2   5      486.36      483.25     16.75 o 
 -12   2   5      509.80      608.48     29.09 o 
 -10   2   5        2.86       12.14      9.36 o 
  -8   2   5      181.54      194.50      7.61 o 
  -6   2   5     2306.04     2271.80     70.60 o 
  -4   2   5      134.07      232.08     11.35 o 
  -2   2   5      999.04      865.00     31.87 o 
   0   2   5        1.70        1.28      2.37 o 
   2   2   5      255.78      230.73     23.59 o 
   4   2   5      175.19      162.59      7.80 o 
   6   2   5      333.99      361.00     18.96 o 
   8   2   5      192.99      187.49     11.91 o 
  10   2   5        1.94        3.18      4.68 o 
  12   2   5      519.17      496.03     20.74 o 
  14   2   5       25.44       38.38      8.98 o 
  16   2   5       18.56       16.61      7.67 o 
  18   2   5        4.89        8.13      7.78 o 
  20   2   5        4.35        4.27      7.96 o 
  22   2   5        0.05        5.38      9.47 o 
 -23   3   5       17.05        2.29      9.38 o 
 -21   3   5        6.25       21.04      9.95 o 
 -19   3   5       18.49       26.34      9.25 o 
 -17   3   5       37.72       33.12      9.74 o 
 -15   3   5     1951.40     1829.83    103.98 o 
 -13   3   5     1229.95     1162.37     77.10 o 
 -11   3   5     1246.65     1198.81     74.97 o 
  -9   3   5        1.04       -1.28      4.31 o 
  -7   3   5     1307.76     1218.30     31.13 o 
  -5   3   5      997.79      983.20     72.13 o 
  -3   3   5      722.78      861.15     68.04 o 
  -1   3   5      985.99     1012.68     63.79 o 
   1   3   5        4.33        2.38      3.11 o 
   3   3   5        6.19        2.71      2.87 o 
   5   3   5      468.04      525.83     24.58 o 
   7   3   5       22.20       35.46      7.31 o 
   9   3   5      249.53      234.18     14.57 o 
  11   3   5      135.71      170.63     14.67 o 
  13   3   5      119.06      138.56     12.77 o 
  15   3   5      695.45      650.64     30.69 o 
  17   3   5      155.21      205.19     16.76 o 
  19   3   5        3.64       -4.10      7.41 o 
 -20   4   5       39.75       18.99     11.01 o 
 -18   4   5      103.45      143.19     19.20 o 
 -16   4   5       15.38       24.60      9.95 o 
 -14   4   5      615.83      578.96     62.97 o 
 -12   4   5      167.79      202.03     17.12 o 
 -10   4   5      251.67      208.58     16.44 o 
  -8   4   5      168.90      148.76     14.20 o 
  -6   4   5       16.45        8.87      5.51 o 
  -4   4   5       87.51       88.42     10.97 o 
  -2   4   5      190.30      180.35     13.80 o 
   0   4   5     1343.39     1271.33     67.46 o 
   2   4   5      236.51      232.03     26.50 o 
   4   4   5       36.56       23.79      5.88 o 
   6   4   5       37.78       44.63      9.05 o 
   8   4   5       19.15       14.45      6.73 o 
  10   4   5       60.79       74.35     11.82 o 
  12   4   5        9.33        5.15      6.09 o 
  14   4   5      300.62      277.65     21.85 o 
  16   4   5       42.90       65.44     17.65 o 
  18   4   5        6.56        9.33      9.65 o 
 -17   5   5        0.04        5.24     11.42 o 
 -15   5   5       67.83       89.89     20.44 o 
 -13   5   5      119.36      148.26     24.01 o 
 -11   5   5       31.59       57.84     17.13 o 
  -9   5   5      183.00      243.26     19.10 o 
  -7   5   5        1.14       11.21      7.13 o 
  -5   5   5       67.12       92.42     12.98 o 
  -3   5   5      282.06      336.53     20.58 o 
  -1   5   5       10.83        5.31      7.31 o 
   1   5   5      195.49      187.71     20.27 o 
   3   5   5        3.15        2.91      7.62 o 
   5   5   5      409.09      422.17     41.14 o 
   7   5   5      130.05      194.88     30.59 o 
   9   5   5        0.05        5.75      9.73 o 
  11   5   5       95.07      100.80     15.39 o 
  13   5   5       30.99       37.49     10.77 o 
  15   5   5       53.53       81.25     15.12 o 
 -12   6   5       26.73       26.86     15.33 o 
 -10   6   5       57.32       88.42     21.51 o 
  -8   6   5       13.29       32.42     10.79 o 
  -6   6   5       30.48       41.58     10.49 o 
  -4   6   5        6.68       19.73     10.98 o 
  -2   6   5       65.47      117.49     19.83 o 
   0   6   5        9.90       20.23     11.64 o 
   2   6   5       12.93       29.27     11.92 o 
   4   6   5        7.94        4.80      9.57 o 
   6   6   5        0.13       -0.38     10.73 o 
   8   6   5        0.94       -0.59     10.53 o 
 -26   0   6       38.63        5.35     13.31 o 
 -24   0   6        0.00       11.78     15.60 o 
 -22   0   6       12.16       33.49     16.90 o 
 -20   0   6       57.08       35.60      9.01 o 
 -18   0   6        1.41       -3.38      5.11 o 
 -16   0   6       77.70       94.67     11.86 o 
 -14   0   6      926.97      904.70     56.15 o 
 -12   0   6     3421.66     3595.20    302.16 o 
 -10   0   6     1078.24     1079.17     79.59 o 
  -8   0   6     3324.81     3291.14    303.21 o 
  -6   0   6        1.30        1.40      3.63 o 
  -4   0   6      530.56      746.54     28.75 o 
  -2   0   6     2177.32     2546.92     48.48 o 
   0   0   6    46397.36    51395.26   7141.60 o 
   2   0   6      199.87      217.05     10.01 o 
   4   0   6    17178.76    17619.43   1064.67 o 
   6   0   6    20477.97    20933.05   1993.01 o 
   8   0   6     2030.57     2120.21    120.97 o 
  10   0   6      657.56      681.01     20.66 o 
  12   0   6      978.94      878.90     48.48 o 
  14   0   6        0.32        7.72     13.92 o 
  16   0   6      107.05       81.59     23.63 o 
  18   0   6        9.65        0.15     14.83 o 
  20   0   6       57.07       91.61     28.75 o 
  22   0   6        0.40       -0.76     16.52 o 
 -25   1   6       72.50       78.91     26.00 o 
 -23   1   6       25.48       35.21     12.73 o 
 -21   1   6        8.95        8.83      6.21 o 
 -19   1   6       32.50       30.83      7.46 o 
 -17   1   6      291.14      298.08     19.13 o 
 -15   1   6     1112.32      987.60     48.00 o 
 -13   1   6       39.86       61.36      5.96 o 
 -11   1   6      142.84       84.52      6.56 o 
  -9   1   6      472.22      426.90     35.20 o 
  -7   1   6      243.75      189.85     18.02 o 
  -5   1   6       32.74       54.83      6.11 o 
  -3   1   6     2019.64     1977.53     98.95 o 
  -1   1   6     4421.55     4725.37    274.98 o 
   1   1   6      207.80      264.33     14.79 o 
   3   1   6     1987.19     2245.24    132.23 o 
   5   1   6     5247.41     5575.15    228.73 o 
   7   1   6     1218.47     1126.83     65.74 o 
   9   1   6      616.08      678.22     40.81 o 
  11   1   6     1086.94     1139.08     41.14 o 
  13   1   6      212.67      221.72     14.53 o 
  15   1   6      449.53      523.10     30.33 o 
  17   1   6      177.87      122.52     15.72 o 
  19   1   6       15.06       39.86     11.35 o 
  21   1   6       86.80      123.18     22.14 o 
 -24   2   6       44.93       97.84     20.10 o 
 -22   2   6       56.50       71.49     13.64 o 
 -20   2   6        7.21        6.01      7.63 o 
 -18   2   6       43.20       58.97     11.21 o 
 -16   2   6       29.38       32.24      6.93 o 
 -14   2   6      697.66      797.12     60.93 o 
 -12   2   6        0.08        3.74      3.03 o 
 -10   2   6     2241.14     1997.06     91.88 o 
  -8   2   6     1265.47     1174.01     45.21 o 
  -6   2   6     2298.66     2167.76     58.13 o 
  -4   2   6    25323.47    27093.13    864.24 o 
  -2   2   6     2469.00     2425.48     97.30 o 
   0   2   6     1044.14      989.92     41.97 o 
   2   2   6      794.80      795.62    120.55 o 
   4   2   6      263.86      252.86     11.54 o 
   6   2   6      152.35      166.19      7.13 o 
   8   2   6      581.53      558.62     20.11 o 
  10   2   6       24.95       17.25      6.03 o 
  12   2   6      260.02      256.15     15.59 o 
  14   2   6      158.59      195.24     16.25 o 
  16   2   6        1.71        1.62      6.59 o 
  18   2   6        1.31       12.28      8.14 o 
  20   2   6       62.46       61.15     13.89 o 
 -23   3   6        8.40       22.74     10.49 o 
 -21   3   6        5.60       11.03      9.04 o 
 -19   3   6       14.86       21.26      9.31 o 
 -17   3   6      270.23      269.00     19.75 o 
 -15   3   6     1423.92     1450.53    102.83 o 
 -13   3   6      761.69      589.45     20.82 o 
 -11   3   6       72.95       58.71      9.72 o 
  -9   3   6     2477.37     2190.38     41.58 o 
  -7   3   6       54.53       90.30     10.62 o 
  -5   3   6     5731.43     5723.80    176.31 o 
  -3   3   6     1025.41     1033.98     25.80 o 
  -1   3   6      325.96      305.12     13.72 o 
   1   3   6       97.53      121.50     10.06 o 
   3   3   6       96.27      119.12     10.54 o 
   5   3   6       79.79       78.78      7.66 o 
   7   3   6      229.52      224.98     14.01 o 
   9   3   6      105.26       78.59     10.79 o 
  11   3   6        6.53        7.42      5.63 o 
  13   3   6        2.17        2.95      5.84 o 
  15   3   6      227.17      182.29     17.79 o 
  17   3   6       40.16       11.65      9.05 o 
  19   3   6        0.25       10.35     11.34 o 
 -20   4   6        0.06        3.65      9.28 o 
 -18   4   6        1.13        0.23      7.82 o 
 -16   4   6      141.84      129.25     21.74 o 
 -14   4   6       17.05       37.00     14.11 o 
 -12   4   6      167.75      192.84     16.75 o 
 -10   4   6      143.68      156.72     15.37 o 
  -8   4   6      853.13      683.69     25.83 o 
  -6   4   6      571.70      495.99     18.73 o 
  -4   4   6     1400.61     1315.22     77.54 o 
  -2   4   6      285.60      318.32     26.29 o 
   0   4   6       16.27       34.92      7.68 o 
   2   4   6      259.76      243.70     32.39 o 
   4   4   6      609.00      627.18     24.04 o 
   6   4   6       85.86       75.86     11.20 o 
   8   4   6        5.14        8.18      6.14 o 
  10   4   6       22.59       23.01      8.20 o 
  12   4   6       77.92      104.17     12.69 o 
  14   4   6        0.19        9.48      8.07 o 
  16   4   6        2.01       -0.93      8.07 o 
  18   4   6        0.00       10.10     12.49 o 
 -17   5   6      141.70      158.39     26.56 o 
 -15   5   6       42.03       47.56     15.81 o 
 -13   5   6       43.82       25.28     23.40 o 
 -11   5   6       31.33       49.09     16.16 o 
  -9   5   6      133.76      132.42     16.35 o 
  -7   5   6       60.58       93.71     12.50 o 
  -5   5   6      244.82      307.23     19.35 o 
  -3   5   6      308.19      309.07     19.94 o 
  -1   5   6       18.76       27.09      9.91 o 
   1   5   6       95.95       82.24     15.11 o 
   3   5   6        5.46       -5.14      6.71 o 
   5   5   6       70.35       77.67     16.41 o 
   7   5   6        0.92        8.33     13.23 o 
   9   5   6       32.16       29.78     13.11 o 
  11   5   6       28.16       34.92     10.68 o 
  13   5   6        2.75       11.98      8.91 o 
 -12   6   6        2.68        5.32     12.40 o 
 -10   6   6       22.46       25.10     13.74 o 
  -8   6   6        7.25       17.45     10.62 o 
  -6   6   6       34.94       31.23     11.60 o 
  -4   6   6        1.47      -10.36      7.01 o 
  -2   6   6        0.44        3.45      9.16 o 
   0   6   6        9.55        8.33     14.30 o 
   2   6   6       25.14       19.35     10.02 o 
   4   6   6        2.83        4.35      9.79 o 
   6   6   6       15.77       16.88     11.56 o 
   8   6   6        0.12      -11.39      9.29 o 
 -25   1   7        5.13       39.53     18.66 o 
 -23   1   7        0.76       -1.70      8.92 o 
 -21   1   7       11.61       20.34      8.34 o 
 -19   1   7      151.82      154.34     11.41 o 
 -17   1   7       51.45       58.22      6.73 o 
 -15   1   7     1690.92     1545.48    107.86 o 
 -13   1   7      392.19      435.27     36.15 o 
 -11   1   7     1680.76     1355.33    110.41 o 
  -9   1   7       77.41       81.99      6.52 o 
  -7   1   7     4736.54     5594.50    261.31 o 
  -5   1   7     5046.22     6148.26    364.35 o 
  -3   1   7     4046.42     4621.50    190.65 o 
  -1   1   7      802.49      850.48     51.50 o 
   1   1   7      216.28      204.96     10.89 o 
   3   1   7     4985.50     5559.45    289.32 o 
   5   1   7     2029.22     2364.50     81.39 o 
   7   1   7      127.64       86.87      9.59 o 
   9   1   7     1286.79     1196.78     43.04 o 
  11   1   7      286.93      289.68     22.57 o 
  13   1   7      465.48      497.50     28.30 o 
  15   1   7      529.65      617.09     39.57 o 
  17   1   7      595.40      554.92     26.41 o 
  19   1   7       43.46       58.83     16.43 o 
  21   1   7        3.84       10.78     11.83 o 
 -24   2   7       32.27       33.72     11.58 o 
 -22   2   7        1.40       -1.32      7.39 o 
 -20   2   7        1.41        3.30      7.32 o 
 -18   2   7       55.85       61.47     11.59 o 
 -16   2   7      591.75      432.66     25.84 o 
 -14   2   7      187.21      327.12     26.21 o 
 -12   2   7       14.59       36.03      6.64 o 
 -10   2   7        3.97        1.32      3.05 o 
  -8   2   7      309.11      362.77     15.70 o 
  -6   2   7     5686.40     5848.24    229.30 o 
  -4   2   7     1032.49     1156.85     41.69 o 
  -2   2   7     1886.78     2001.93     84.45 o 
   0   2   7      686.72      800.77     27.69 o 
   2   2   7      141.98      109.49      9.19 o 
   4   2   7        1.02        6.53      3.15 o 
   6   2   7        9.78       21.41      7.44 o 
   8   2   7      184.43      198.23     13.36 o 
  10   2   7       10.99       27.36      6.95 o 
  12   2   7      136.39      128.57     13.37 o 
  14   2   7       18.51       14.08      6.69 o 
  16   2   7       77.50      125.74     19.78 o 
  18   2   7       14.18        4.32      7.58 o 
  20   2   7        6.62        8.84      9.58 o 
 -23   3   7        4.08        4.10      8.96 o 
 -21   3   7      229.94      248.40     31.95 o 
 -19   3   7       39.66       42.14     11.30 o 
 -17   3   7      273.74      250.04     20.10 o 
 -15   3   7      698.01      602.33     31.65 o 
 -13   3   7     1154.14     1345.69     40.29 o 
 -11   3   7        4.59       32.91      8.06 o 
  -9   3   7      105.87      106.42     11.68 o 
  -7   3   7      854.38      810.89     27.60 o 
  -5   3   7       90.90       67.13      9.52 o 
  -3   3   7      311.80      295.94     14.53 o 
  -1   3   7      487.94      522.46     22.71 o 
   1   3   7     1157.82     1180.16     46.10 o 
   3   3   7       48.08       41.42     10.03 o 
   5   3   7      609.06      575.15     20.82 o 
   7   3   7      432.71      394.98     18.40 o 
   9   3   7      152.51      165.10     14.56 o 
  11   3   7      130.47      131.57     14.18 o 
  13   3   7        0.45        2.69      6.52 o 
  15   3   7      274.79      280.07     20.43 o 
  17   3   7       39.15       32.53     10.45 o 
  19   3   7        0.08        9.95      9.06 o 
 -20   4   7       26.80       39.36     17.19 o 
 -18   4   7        6.42        7.73     12.10 o 
 -16   4   7       23.43       44.34     14.86 o 
 -14   4   7       46.84       65.69     15.55 o 
 -12   4   7     1056.24     1023.79     39.81 o 
 -10   4   7      117.11      107.80     13.42 o 
  -8   4   7      477.98      560.28     23.69 o 
  -6   4   7      384.56      402.58     19.76 o 
  -4   4   7      616.72      561.29     25.64 o 
  -2   4   7      159.57      171.38     13.75 o 
   0   4   7       12.32       11.89      6.42 o 
   2   4   7        1.75       -1.26      5.64 o 
   4   4   7      170.42      139.57     43.72 o 
   6   4   7       66.21       83.57     11.93 o 
   8   4   7        3.45       13.15      6.48 o 
  10   4   7       28.49       23.10      8.04 o 
  12   4   7      143.44      149.95     22.53 o 
  14   4   7      401.05      368.32     21.30 o 
  16   4   7      260.68      330.72     25.26 o 
 -17   5   7        1.63       -7.40     11.58 o 
 -15   5   7        9.68       13.30     13.42 o 
 -13   5   7       57.34       57.12     16.94 o 
 -11   5   7       22.05        9.86      8.42 o 
  -9   5   7       39.05       24.04      9.18 o 
  -7   5   7       54.60       60.12     12.30 o 
  -5   5   7      503.45      434.22     28.74 o 
  -3   5   7       17.41       17.08      8.45 o 
  -1   5   7       34.41       35.48      9.66 o 
   1   5   7       78.13      103.66     11.55 o 
   3   5   7       19.73       16.99      9.88 o 
   5   5   7      233.58      269.87     24.86 o 
   7   5   7       23.12       25.70     11.71 o 
   9   5   7       10.77        9.10     16.29 o 
  11   5   7       80.10      110.60     21.20 o 
  13   5   7       14.82       24.84     10.94 o 
 -12   6   7        2.86        1.90     11.49 o 
 -10   6   7       24.25       30.07     16.00 o 
  -8   6   7       76.78      110.96     17.43 o 
  -6   6   7       65.68       82.84     20.09 o 
  -4   6   7        8.76       19.33     13.74 o 
  -2   6   7        1.27       -7.58     11.71 o 
   0   6   7        0.12       -9.48     10.71 o 
   2   6   7        0.05        3.73      8.98 o 
   4   6   7       17.27       11.32     11.65 o 
   6   6   7        4.64       13.10     10.87 o 
   8   6   7       14.36       21.96     11.28 o 
 -26   0   8        1.50       -5.96      9.02 o 
 -24   0   8       41.59       34.10     18.43 o 
 -22   0   8      185.91      245.91     34.03 o 
 -20   0   8       62.86       42.83      9.70 o 
 -18   0   8      187.57       97.95     12.06 o 
 -16   0   8        0.73        3.12      5.93 o 
 -14   0   8      202.81      150.67     16.16 o 
 -12   0   8      162.77      118.94     11.65 o 
 -10   0   8     4130.27     3903.89    396.53 o 
  -8   0   8     4534.69     5601.03    281.32 o 
  -6   0   8       13.27       34.10     10.32 o 
  -4   0   8     4102.90     5428.31     85.57 o 
  -2   0   8     8580.13     8736.41   1554.86 o 
   0   0   8       33.49       32.92      6.11 o 
   2   0   8     7472.95     7790.28    350.44 o 
   4   0   8      765.72      818.84     68.21 o 
   6   0   8       36.11       26.11      9.94 o 
   8   0   8      365.77      445.73     62.28 o 
  10   0   8     1936.05     1912.95     69.97 o 
  12   0   8     6131.44     6080.49    134.96 o 
  14   0   8     6008.68     6135.31    144.37 o 
  16   0   8      479.91      510.41     46.26 o 
  18   0   8       15.50       52.53     21.95 o 
  20   0   8      213.53      207.07     39.46 o 
 -25   1   8       11.87       36.17     18.50 o 
 -23   1   8       44.15       32.97     11.15 o 
 -21   1   8       11.45       18.95      8.18 o 
 -19   1   8       87.85      111.18     10.38 o 
 -17   1   8      316.20      310.68     14.59 o 
 -15   1   8      978.03      819.97     50.68 o 
 -13   1   8       12.11       12.07      4.04 o 
 -11   1   8      327.47      280.04     22.54 o 
  -9   1   8      907.82     1010.06     69.85 o 
  -7   1   8       96.40       81.04      8.40 o 
  -5   1   8     2251.74     2253.41    157.76 o 
  -3   1   8     1245.23     1218.76     70.82 o 
  -1   1   8     3438.90     3396.85    299.67 o 
   1   1   8      980.61     1163.51     63.48 o 
   3   1   8      266.69      324.41     21.00 o 
   5   1   8      140.36      156.61      7.34 o 
   7   1   8       92.76       73.75     15.85 o 
   9   1   8      571.24      518.55     19.08 o 
  11   1   8      246.27      227.37     13.95 o 
  13   1   8       52.84       91.28     16.53 o 
  15   1   8      152.29      188.71     22.84 o 
  17   1   8       52.01       44.66     14.67 o 
  19   1   8       40.82       42.89     15.33 o 
  21   1   8       21.11       35.20     13.60 o 
 -24   2   8        0.03        1.46      8.81 o 
 -22   2   8        0.52       -4.28      6.98 o 
 -20   2   8       60.09       65.55     12.50 o 
 -18   2   8     2307.27     2016.59    118.67 o 
 -16   2   8     1950.77     2286.63    116.33 o 
 -14   2   8      664.16      743.64     48.45 o 
 -12   2   8        0.15        3.14      4.71 o 
 -10   2   8      284.50      281.87     18.38 o 
  -8   2   8      227.94      233.03     13.25 o 
  -6   2   8     1371.05     1495.91     36.05 o 
  -4   2   8     6295.72     6889.44    332.12 o 
  -2   2   8      112.12      123.52      7.28 o 
   0   2   8      930.51      973.46     90.16 o 
   2   2   8       30.18       34.50      4.95 o 
   4   2   8     3589.37     4050.07    258.67 o 
   6   2   8      264.08      281.37     14.49 o 
   8   2   8      303.46      244.80     15.22 o 
  10   2   8       25.19       20.50      6.53 o 
  12   2   8      305.53      290.23     17.38 o 
  14   2   8      128.74      145.31     20.27 o 
  16   2   8      101.64      101.53     19.24 o 
  18   2   8        1.28        4.42      7.93 o 
  20   2   8        5.80       10.45      9.74 o 
 -23   3   8        8.15        7.88      9.51 o 
 -21   3   8       24.65       15.19     10.12 o 
 -19   3   8        7.31       17.20      8.86 o 
 -17   3   8      475.60      516.29     51.35 o 
 -15   3   8        1.73       -0.69      5.48 o 
 -13   3   8     1628.67     1436.36     65.20 o 
 -11   3   8       67.71      103.18     12.22 o 
  -9   3   8        2.02        3.60      4.59 o 
  -7   3   8       34.34       53.91      9.15 o 
  -5   3   8        6.60        7.05      5.04 o 
  -3   3   8      846.05      918.93     40.24 o 
  -1   3   8     2230.46     2069.49    103.72 o 
   1   3   8       20.11       18.28      4.25 o 
   3   3   8       91.54       61.68     18.52 o 
   5   3   8      629.37      456.46     19.29 o 
   7   3   8        4.44        1.03      5.02 o 
   9   3   8        0.40       -1.82      4.77 o 
  11   3   8      166.50      161.55     15.68 o 
  13   3   8      195.85      208.99     18.30 o 
  15   3   8        2.01       -0.69      6.88 o 
  17   3   8        0.00       13.13      8.82 o 
  19   3   8        9.36       12.68     10.09 o 
 -20   4   8       96.85       93.84     21.90 o 
 -18   4   8       97.59       78.73     31.39 o 
 -16   4   8       36.84       52.88     16.15 o 
 -14   4   8      128.51      149.90     16.68 o 
 -12   4   8       37.86       44.40     10.35 o 
 -10   4   8       71.34       59.87     11.03 o 
  -8   4   8      361.28      337.13     35.09 o 
  -6   4   8      129.27       94.09     12.27 o 
  -4   4   8       22.93       24.82      7.43 o 
  -2   4   8     1095.45     1028.96     60.01 o 
   0   4   8        5.91       10.52      6.41 o 
   2   4   8      297.97      312.54     17.72 o 
   4   4   8       21.79       27.64     11.74 o 
   6   4   8      521.96      495.00     41.35 o 
   8   4   8        5.07       13.37      6.96 o 
  10   4   8        0.95        2.93      6.49 o 
  12   4   8      134.74      187.52     19.47 o 
  14   4   8      121.73      161.49     16.44 o 
  16   4   8        1.77        6.54      8.57 o 
 -17   5   8      129.19      180.46     34.79 o 
 -15   5   8       11.47       12.76     11.63 o 
 -13   5   8      141.05      165.18     24.88 o 
 -11   5   8       17.10       19.87      9.00 o 
  -9   5   8        0.37        4.31      7.37 o 
  -7   5   8       14.57       13.41      8.33 o 
  -5   5   8        2.70        9.75      8.30 o 
  -3   5   8        6.37       14.33     11.70 o 
  -1   5   8       23.61       38.82     13.12 o 
   1   5   8       38.37       34.28     11.89 o 
   3   5   8       78.91       97.46     17.96 o 
   5   5   8       34.50       24.44     11.90 o 
   7   5   8        0.07       16.47     10.89 o 
   9   5   8       41.84       43.66     21.95 o 
  11   5   8       55.11       80.04     19.14 o 
  13   5   8      102.78      143.08     24.14 o 
 -12   6   8        0.25       -1.41     11.81 o 
 -10   6   8        5.66       10.91      9.90 o 
  -8   6   8       32.34       30.00     11.40 o 
  -6   6   8        4.37       -1.67     11.82 o 
  -4   6   8       15.19        9.13     12.41 o 
  -2   6   8        6.32       15.74     13.77 o 
   0   6   8       31.07       35.02     19.96 o 
   2   6   8       12.10       10.78     16.59 o 
   4   6   8       25.44       17.66     19.04 o 
   6   6   8        4.20        4.42     10.01 o 
 -25   1   9        0.01       13.38     12.37 o 
 -23   1   9        0.28       14.47      9.08 o 
 -21   1   9      235.89      161.39     17.27 o 
 -19   1   9       68.33      161.90     16.05 o 
 -17   1   9      273.00      308.62     13.42 o 
 -15   1   9      286.84      244.84     24.51 o 
 -13   1   9      872.47      813.84     63.57 o 
 -11   1   9       54.67       62.12      8.87 o 
  -9   1   9      503.28      540.57     39.88 o 
  -7   1   9     7457.44     8854.09    504.41 o 
  -5   1   9     1213.84     1163.43     78.99 o 
  -3   1   9     2273.76     2538.98    142.34 o 
  -1   1   9        4.10        1.50      2.75 o 
   1   1   9      183.54      209.97     11.80 o 
   3   1   9    17347.13    20122.99   1062.48 o 
   5   1   9     1054.26     1189.16     46.69 o 
   7   1   9      346.58      372.79     23.37 o 
   9   1   9      261.08      247.83     14.12 o 
  11   1   9      350.66      418.88     31.96 o 
  13   1   9      147.38      161.77     20.59 o 
  15   1   9       32.10       55.23     14.56 o 
  17   1   9        5.13       -3.10      9.13 o 
  19   1   9       18.19       28.18     14.91 o 
 -24   2   9        7.96       -0.89      8.42 o 
 -22   2   9       84.11       99.73     15.73 o 
 -20   2   9      389.20      361.57     22.23 o 
 -18   2   9       42.57       18.14      7.09 o 
 -16   2   9     1490.40     1301.69     58.41 o 
 -14   2   9       41.51       29.26      7.80 o 
 -12   2   9      252.61      294.56     31.29 o 
 -10   2   9      289.52      347.78     20.10 o 
  -8   2   9       12.04       20.32      6.13 o 
  -6   2   9     2692.40     3224.40     62.20 o 
  -4   2   9      879.02     1019.55     41.90 o 
  -2   2   9       75.32       83.91      6.57 o 
   0   2   9      119.99      117.98      7.89 o 
   2   2   9      229.67      192.32     15.41 o 
   4   2   9      228.94      221.72     13.19 o 
   6   2   9       25.22       30.50      7.37 o 
   8   2   9     1107.75     1153.42     37.00 o 
  10   2   9      106.75       58.34      9.70 o 
  12   2   9       82.97      109.82     13.57 o 
  14   2   9      103.77      159.43     21.35 o 
  16   2   9       49.25       73.47     17.23 o 
  18   2   9       38.33       45.52     11.95 o 
  20   2   9        4.53        1.29      9.17 o 
 -23   3   9       12.40        8.17     10.07 o 
 -21   3   9        2.92        3.23      9.98 o 
 -19   3   9       25.87        5.97      9.61 o 
 -17   3   9      109.86      134.12     15.58 o 
 -15   3   9      117.48      111.00     13.66 o 
 -13   3   9       32.92       32.20      8.28 o 
 -11   3   9       59.44       61.84     10.20 o 
  -9   3   9       60.55       97.68     12.37 o 
  -7   3   9     3616.91     3436.90    159.34 o 
  -5   3   9       65.38       73.78      9.84 o 
  -3   3   9      532.65      546.06     28.97 o 
  -1   3   9      395.21      385.32     28.78 o 
   1   3   9        1.16        4.93      3.79 o 
   3   3   9     1127.54     1183.10    133.61 o 
   5   3   9       30.81       48.82      8.90 o 
   7   3   9      211.08      172.18     14.80 o 
   9   3   9      280.26      287.80     20.71 o 
  11   3   9      160.10      151.87     15.72 o 
  13   3   9        2.85        5.48      7.61 o 
  15   3   9       34.96       48.79     15.30 o 
  17   3   9       59.92       65.42     14.34 o 
 -20   4   9       59.61       95.64     21.87 o 
 -18   4   9        1.73        0.86     10.97 o 
 -16   4   9       77.17       66.11     17.65 o 
 -14   4   9       39.94       46.40     10.92 o 
 -12   4   9      218.22      170.37     19.74 o 
 -10   4   9      126.26      107.45     13.83 o 
  -8   4   9       75.51      102.92     14.00 o 
  -6   4   9        0.33        1.26      5.69 o 
  -4   4   9      159.05      128.90     13.52 o 
  -2   4   9      256.21      238.24     17.33 o 
   0   4   9       12.00       25.69      9.60 o 
   2   4   9     1455.29     1271.72     44.30 o 
   4   4   9       35.80       53.17     13.19 o 
   6   4   9       81.96      116.59     18.02 o 
   8   4   9       66.06      105.52     14.33 o 
  10   4   9        0.81        6.38      7.41 o 
  12   4   9      205.91      208.09     19.74 o 
  14   4   9       36.23       54.18     12.69 o 
  16   4   9       84.85       78.21     15.04 o 
 -17   5   9       21.29       30.80     14.97 o 
 -15   5   9        0.11        2.88     11.37 o 
 -13   5   9       83.88      126.71     17.52 o 
 -11   5   9       11.45        7.64      7.92 o 
  -9   5   9       18.83       17.54      8.72 o 
  -7   5   9       24.37       17.52      8.89 o 
  -5   5   9      116.47      172.77     19.82 o 
  -3   5   9        1.79        6.37      9.18 o 
  -1   5   9       20.03       16.65     10.68 o 
   1   5   9       13.62       16.57     13.42 o 
   3   5   9      277.68      331.76     26.41 o 
   5   5   9       57.86       75.58     17.17 o 
   7   5   9        0.89        1.73     10.76 o 
   9   5   9       19.97       15.62     12.49 o 
  11   5   9       19.16       16.13     18.73 o 
 -10   6   9       30.60       56.60     13.86 o 
  -8   6   9       50.48       33.72     10.99 o 
  -6   6   9      125.16      213.18     31.92 o 
  -4   6   9        1.36        7.49     21.95 o 
  -2   6   9        0.26       -2.75     13.61 o 
   0   6   9       15.44       25.44     13.06 o 
   2   6   9       12.23        6.73     18.58 o 
   4   6   9        1.89       15.29     19.42 o 
   6   6   9        5.38       -2.37     15.52 o 
 -24   0  10       51.70       37.54     15.68 o 
 -22   0  10       10.97       -2.51      7.04 o 
 -20   0  10        1.16       18.80      8.21 o 
 -18   0  10      198.51      213.48     15.68 o 
 -16   0  10      916.63      848.75     81.79 o 
 -14   0  10      220.63      271.19     32.25 o 
 -12   0  10      854.94      910.73     41.06 o 
 -10   0  10       15.16       63.31     16.13 o 
  -8   0  10     8436.58    10474.44    145.59 o 
  -6   0  10     2672.75     3160.87     73.02 o 
  -4   0  10        7.81       18.66      9.02 o 
  -2   0  10     7332.75     7646.01   1142.74 o 
   0   0  10    31762.58    36101.95   3608.61 o 
   2   0  10        3.42        0.25      4.26 o 
   4   0  10    16081.11    18287.96    745.89 o 
   6   0  10     1922.23     1714.82    123.03 o 
   8   0  10      693.80      622.28     40.22 o 
  10   0  10      901.70      972.57     53.14 o 
  12   0  10     1808.07     1899.72     78.84 o 
  14   0  10     3078.36     3184.04    108.35 o 
  16   0  10        0.12        2.37     14.99 o 
  18   0  10       23.47       31.58     20.57 o 
  20   0  10        3.28       34.72     19.65 o 
 -25   1  10        6.10       21.22     12.73 o 
 -23   1  10        6.78        2.73      7.87 o 
 -21   1  10       73.92       86.62     11.79 o 
 -19   1  10      212.66      220.99     15.84 o 
 -17   1  10       36.20       32.97      7.90 o 
 -15   1  10        5.57        2.08      4.00 o 
 -13   1  10      570.17      544.11     42.07 o 
 -11   1  10        2.35       14.91      5.91 o 
  -9   1  10     3221.49     3493.02    190.09 o 
  -7   1  10      151.24      191.63     12.02 o 
  -5   1  10     1126.57     1330.05    107.71 o 
  -3   1  10     5864.48     6171.45    376.01 o 
  -1   1  10     3168.34     3972.82    245.85 o 
   1   1  10      137.54      181.00     14.47 o 
   3   1  10       76.19      140.34     10.32 o 
   5   1  10       71.38       53.57      5.76 o 
   7   1  10       18.46       16.91      5.54 o 
   9   1  10     1057.55      947.85     46.94 o 
  11   1  10      749.89      815.59     36.22 o 
  13   1  10      126.61      131.35     19.96 o 
  15   1  10       27.20       49.91     14.33 o 
  17   1  10       34.27       41.12     14.87 o 
  19   1  10        0.69        8.04     12.61 o 
 -24   2  10        7.82       16.05      9.79 o 
 -22   2  10       40.50       24.40      9.96 o 
 -20   2  10       20.75       13.23      8.49 o 
 -18   2  10      518.76      502.00     27.77 o 
 -16   2  10     3135.97     3203.41    169.88 o 
 -14   2  10        2.06        6.45      5.71 o 
 -12   2  10        1.39       -3.95      3.88 o 
 -10   2  10      812.66      791.12     50.01 o 
  -8   2  10      641.24      700.28     34.12 o 
  -6   2  10     1118.80     1115.65     79.54 o 
  -4   2  10     3435.82     3653.17    126.86 o 
  -2   2  10     1198.84     1355.43     80.71 o 
   0   2  10     1034.71     1066.68     65.23 o 
   2   2  10       28.55       29.60      5.17 o 
   4   2  10      193.68      170.50      9.71 o 
   6   2  10      246.92      240.10     14.44 o 
   8   2  10        0.37       -0.78      4.44 o 
  10   2  10        1.79        4.21      5.35 o 
  12   2  10        0.09        0.05      9.63 o 
  14   2  10      155.37      164.26     22.45 o 
  16   2  10        2.13       -2.96      9.78 o 
  18   2  10       18.52       29.11     14.15 o 
 -23   3  10       78.38      114.42     22.92 o 
 -21   3  10       15.97        1.61     10.99 o 
 -19   3  10       19.61        8.41     10.66 o 
 -17   3  10        0.24        2.58      7.06 o 
 -15   3  10      619.88      634.12     54.91 o 
 -13   3  10      127.22      117.33     14.14 o 
 -11   3  10       97.80       50.73      9.61 o 
  -9   3  10      234.66      266.73     17.14 o 
  -7   3  10        0.01        8.67      6.17 o 
  -5   3  10      803.06      666.87     55.14 o 
  -3   3  10       92.33      100.66     10.96 o 
  -1   3  10        0.00        1.24      4.28 o 
   1   3  10        3.66        6.35      3.85 o 
   3   3  10      498.74      347.05    170.72 o 
   5   3  10        0.05        2.83      5.16 o 
   7   3  10      450.74      449.79     21.09 o 
   9   3  10      162.22      123.26     14.38 o 
  11   3  10        1.94        1.56      6.49 o 
  13   3  10      902.38      807.45     37.48 o 
  15   3  10        7.21       15.65     10.75 o 
  17   3  10        0.79       11.92     11.97 o 
 -20   4  10        4.42        5.61     12.97 o 
 -18   4  10        6.19       14.69     12.45 o 
 -16   4  10      128.13      133.13     22.80 o 
 -14   4  10       24.11       20.84      8.60 o 
 -12   4  10       14.58       10.31      7.29 o 
 -10   4  10      148.77      135.44     15.37 o 
  -8   4  10      161.17      119.66     14.27 o 
  -6   4  10     1358.92     1391.46     65.70 o 
  -4   4  10      125.96      147.37     14.35 o 
  -2   4  10        1.03       -2.55      5.19 o 
   0   4  10       57.93       72.80     11.44 o 
   2   4  10      111.25       95.16     16.16 o 
   4   4  10        8.34       22.44     10.61 o 
   6   4  10       37.54       32.43     11.60 o 
   8   4  10       12.64       19.67      8.17 o 
  10   4  10       24.80       39.71     11.00 o 
  12   4  10       56.02      102.59     20.41 o 
  14   4  10      122.74      135.25     17.87 o 
 -17   5  10       29.25       46.72     17.25 o 
 -15   5  10       95.58      110.90     22.70 o 
 -13   5  10       26.39       28.61     10.91 o 
 -11   5  10       23.38       24.63      9.47 o 
  -9   5  10        6.88        1.81      6.88 o 
  -7   5  10       61.74       60.62     12.14 o 
  -5   5  10        4.01        4.28      7.64 o 
  -3   5  10       80.31      108.48     18.41 o 
  -1   5  10       12.01        9.14      9.88 o 
   1   5  10      332.01      329.46     26.73 o 
   3   5  10       18.20       37.83     13.84 o 
   5   5  10       96.95       88.86     18.14 o 
   7   5  10        8.60       11.05     12.92 o 
   9   5  10       68.52      111.94     22.21 o 
  11   5  10        9.04       13.23     16.98 o 
 -10   6  10        4.50       -0.40      9.15 o 
  -8   6  10        9.06       17.83     13.59 o 
  -6   6  10       30.12       29.06     14.97 o 
  -4   6  10        0.92       -6.62     12.42 o 
  -2   6  10        9.02       14.07     18.12 o 
   0   6  10        7.67       27.01     13.65 o 
   2   6  10        1.30       16.29     11.43 o 
   4   6  10        0.12       11.32     19.42 o 
 -25   1  11        0.26       15.43     10.74 o 
 -23   1  11       66.21       32.25     10.55 o 
 -21   1  11        1.92       -2.97      5.97 o 
 -19   1  11     1633.03     1501.68     91.67 o 
 -17   1  11       14.51        0.11      6.59 o 
 -15   1  11      845.47      891.28     70.65 o 
 -13   1  11      177.49      216.43     22.16 o 
 -11   1  11      511.13      525.05     24.13 o 
  -9   1  11       14.14       40.71      7.85 o 
  -7   1  11     1776.72     2073.78    143.34 o 
  -5   1  11     2803.14     3090.03    259.18 o 
  -3   1  11      507.04      516.31     19.67 o 
  -1   1  11       23.94       32.98      5.42 o 
   1   1  11      829.93      942.48     49.61 o 
   3   1  11      467.31      533.54     22.77 o 
   5   1  11       86.91      115.34      8.17 o 
   7   1  11      512.31      518.86     22.81 o 
   9   1  11      272.64      250.67     14.92 o 
  11   1  11     2339.39     2337.34     61.88 o 
  13   1  11       73.04       84.78     17.38 o 
  15   1  11        0.04       15.98     11.09 o 
  17   1  11       98.90      113.86     21.57 o 
  19   1  11        0.76        0.92     12.66 o 
 -24   2  11        1.51        2.31      8.98 o 
 -22   2  11       56.10       83.45     15.18 o 
 -20   2  11       88.63       92.21     14.27 o 
 -18   2  11      574.74      654.10     27.70 o 
 -16   2  11       85.62      148.38     15.65 o 
 -14   2  11       82.89       70.05     10.93 o 
 -12   2  11       12.24        7.86      5.31 o 
 -10   2  11       45.67       62.41      9.66 o 
  -8   2  11      563.21      547.33     40.98 o 
  -6   2  11      283.42      299.33     18.20 o 
  -4   2  11       43.32       45.66      6.64 o 
  -2   2  11      179.59      262.51     14.40 o 
   0   2  11        0.01        1.24      3.49 o 
   2   2  11      284.33      310.46     24.63 o 
   4   2  11       13.15        9.97      5.32 o 
   6   2  11      572.60      563.13     46.85 o 
   8   2  11      179.21      158.72     14.40 o 
  10   2  11      606.43      521.32     34.50 o 
  12   2  11       82.82       73.09     15.69 o 
  14   2  11       41.73       77.74     17.74 o 
  16   2  11        2.75        3.64     10.22 o 
  18   2  11        0.83        9.19     11.64 o 
 -23   3  11       21.44       22.07     15.86 o 
 -21   3  11        9.38       -3.14     10.83 o 
 -19   3  11      253.77      275.92     29.27 o 
 -17   3  11      204.77      189.79     18.61 o 
 -15   3  11       72.20       50.43     10.72 o 
 -13   3  11      587.03      665.53     31.19 o 
 -11   3  11        2.01       -0.27      5.99 o 
  -9   3  11      832.80      842.25     72.95 o 
  -7   3  11       40.54       45.26      8.59 o 
  -5   3  11        0.08        3.92      4.92 o 
  -3   3  11        5.73        5.56      4.82 o 
  -1   3  11      117.75      117.49     24.58 o 
   1   3  11        0.05        4.74      4.61 o 
   3   3  11      115.97       65.34     38.83 o 
   5   3  11       12.49       25.82      7.91 o 
   7   3  11       33.60       45.24      9.35 o 
   9   3  11        0.07       -1.64      5.58 o 
  11   3  11      643.40      577.17     26.78 o 
  13   3  11        5.47        3.57     10.34 o 
  15   3  11       18.60       11.43     12.11 o 
  17   3  11        4.26        6.91     12.99 o 
 -20   4  11        0.21        5.53     13.72 o 
 -18   4  11       61.35       86.95     19.60 o 
 -16   4  11       47.95       51.57     12.35 o 
 -14   4  11      241.36      226.45     20.30 o 
 -12   4  11        2.62       22.72      8.36 o 
 -10   4  11       24.78       48.51     10.40 o 
  -8   4  11        0.48        1.83      5.97 o 
  -6   4  11       21.23        6.07      6.40 o 
  -4   4  11       73.84       98.91     12.46 o 
  -2   4  11      323.99      345.62     18.30 o 
   0   4  11       25.36       13.80      7.33 o 
   2   4  11     1315.47     1098.31     43.28 o 
   4   4  11       18.30       26.91     11.13 o 
   6   4  11      155.57      151.26     21.03 o 
   8   4  11      139.98      173.44     22.96 o 
  10   4  11      568.25      587.50     28.52 o 
  12   4  11      149.80      165.05     19.14 o 
  14   4  11        2.90       19.41      9.47 o 
 -17   5  11        0.08        3.53     11.38 o 
 -15   5  11        9.49       21.98     13.72 o 
 -13   5  11       18.34       20.80     10.14 o 
 -11   5  11       14.77       26.99     10.06 o 
  -9   5  11       79.95       86.97     14.45 o 
  -7   5  11       18.44       34.64     10.35 o 
  -5   5  11        0.02        8.49      7.42 o 
  -3   5  11      150.88      172.08     22.83 o 
  -1   5  11       78.28      109.57     19.78 o 
   1   5  11        1.00        7.69     10.72 o 
   3   5  11       12.16       10.89     11.85 o 
   5   5  11       42.24       12.25     24.51 o 
   7   5  11       50.79       94.15     20.71 o 
   9   5  11       82.62      164.34     24.44 o 
 -10   6  11       12.89       16.31     10.16 o 
  -8   6  11        9.25       -3.63     11.99 o 
  -6   6  11       10.98       14.35     13.35 o 
  -4   6  11        2.17       -1.50     12.71 o 
  -2   6  11        1.90      -10.09     12.46 o 
   0   6  11        3.90       13.57     11.57 o 
   2   6  11        2.96       -1.80     11.31 o 
 -24   0  12       83.35       59.57     23.70 o 
 -22   0  12      174.67      209.80     24.23 o 
 -20   0  12      239.19      174.35     16.96 o 
 -18   0  12      132.71      206.94     21.83 o 
 -16   0  12      220.52      320.87     23.12 o 
 -14   0  12      869.70     1022.58     53.68 o 
 -12   0  12      813.66      897.48     49.01 o 
 -10   0  12       21.84       33.34     14.30 o 
  -8   0  12      404.81      574.79     36.70 o 
  -6   0  12      491.14      709.45     37.70 o 
  -4   0  12     5694.38     6027.58   1125.00 o 
  -2   0  12     1768.81     2056.57    247.83 o 
   0   0  12    15784.34    18096.17   1780.20 o 
   2   0  12     3204.02     3337.07    114.66 o 
   4   0  12       10.01        1.82      5.16 o 
   6   0  12     2632.72     2347.06     45.35 o 
   8   0  12      355.14      332.01     33.19 o 
  10   0  12       28.64       24.01     15.14 o 
  12   0  12       95.62      104.91     26.92 o 
  14   0  12       38.09       49.55     21.64 o 
  16   0  12       11.02       16.21     19.50 o 
  18   0  12       16.43       63.85     24.93 o 
 -25   1  12       56.95       66.37     14.21 o 
 -23   1  12        0.94        3.63      8.14 o 
 -21   1  12        0.20        6.19      6.68 o 
 -19   1  12      610.17      719.78     35.41 o 
 -17   1  12        4.43        2.48      7.20 o 
 -15   1  12      548.76      468.49     25.73 o 
 -13   1  12       32.52       31.67      8.50 o 
 -11   1  12      188.85      205.61     15.69 o 
  -9   1  12      281.89      282.41     15.78 o 
  -7   1  12      428.56      519.86     34.72 o 
  -5   1  12      424.26      455.22     22.67 o 
  -3   1  12      433.87      514.13     47.65 o 
  -1   1  12        0.90        2.68      3.95 o 
   1   1  12     3117.00     3417.20    203.07 o 
   3   1  12       42.03       46.44      8.24 o 
   5   1  12     2624.62     2668.86    144.33 o 
   7   1  12        0.05        4.52      4.87 o 
   9   1  12        2.18        7.13      8.76 o 
  11   1  12     1115.69     1074.56     47.18 o 
  13   1  12        0.02        0.86      8.59 o 
  15   1  12       77.53       93.25     19.99 o 
  17   1  12        2.08       10.01     14.53 o 
 -24   2  12       24.07       34.77     15.62 o 
 -22   2  12       80.74       72.91     19.12 o 
 -20   2  12        4.82        1.39      7.52 o 
 -18   2  12      114.31      147.77     16.70 o 
 -16   2  12       32.60       41.96      9.86 o 
 -14   2  12      494.17      507.43     28.78 o 
 -12   2  12      251.14      207.49     15.35 o 
 -10   2  12      774.01      731.86     43.58 o 
  -8   2  12     1885.67     2030.55    125.89 o 
  -6   2  12      232.06      278.74     15.36 o 
  -4   2  12      701.68      676.83     44.04 o 
  -2   2  12        6.54        4.87      4.15 o 
   0   2  12      769.61      810.84     56.86 o 
   2   2  12      995.94      951.44     63.04 o 
   4   2  12      100.77      103.96     11.40 o 
   6   2  12      540.17      488.10     21.12 o 
   8   2  12      690.12      601.64     24.35 o 
  10   2  12        9.56       21.15      8.02 o 
  12   2  12        4.70       -1.24      9.35 o 
  14   2  12       13.32       17.32     15.25 o 
  16   2  12        4.47       -0.02     11.43 o 
 -23   3  12       18.19       22.31     15.49 o 
 -21   3  12      112.08      127.66     22.91 o 
 -19   3  12        5.29       11.93      8.46 o 
 -17   3  12      111.30      110.88     15.40 o 
 -15   3  12       35.87       55.14     11.48 o 
 -13   3  12       10.20        9.47      6.79 o 
 -11   3  12      307.36      351.99     37.28 o 
  -9   3  12      996.99      929.16     54.04 o 
  -7   3  12      302.93      279.00     20.67 o 
  -5   3  12        7.26       10.82      5.50 o 
  -3   3  12      307.14      319.35     34.75 o 
  -1   3  12     1009.44      979.30     90.28 o 
   1   3  12      731.16      674.76     65.16 o 
   3   3  12       14.10        3.79      5.90 o 
   5   3  12       97.91      133.41     14.01 o 
   7   3  12       25.01       38.65      9.54 o 
   9   3  12       46.28       48.81     10.84 o 
  11   3  12       44.49       74.30     13.07 o 
  13   3  12      106.58       75.02     18.38 o 
  15   3  12       12.52       32.18     14.12 o 
 -20   4  12       25.74       11.88     15.16 o 
 -18   4  12       13.29       23.42     13.94 o 
 -16   4  12        1.55        0.15      6.81 o 
 -14   4  12      111.34      161.88     18.43 o 
 -12   4  12       34.75       48.44     11.26 o 
 -10   4  12       15.70       16.80      7.84 o 
  -8   4  12        4.26        7.03      6.69 o 
  -6   4  12      167.51      172.87     16.36 o 
  -4   4  12       32.73       57.84     10.24 o 
  -2   4  12      407.09      462.12     54.69 o 
   0   4  12      482.70      347.95     25.62 o 
   2   4  12      733.21      675.75     35.20 o 
   4   4  12        2.46        8.04      8.63 o 
   6   4  12        0.02        5.35      9.44 o 
   8   4  12        1.07       -4.16      9.18 o 
  10   4  12       42.76       46.85     16.15 o 
  12   4  12        2.17        7.24      9.13 o 
 -15   5  12        5.23        7.87      8.65 o 
 -13   5  12        9.51        8.82      8.45 o 
 -11   5  12       65.79       64.02     13.44 o 
  -9   5  12        0.29       18.25      8.94 o 
  -7   5  12       35.02       15.93      9.26 o 
  -5   5  12        0.46        0.34      9.71 o 
  -3   5  12       15.97       19.45     12.06 o 
  -1   5  12        8.88       -2.05      9.27 o 
   1   5  12       58.96       82.81     17.95 o 
   3   5  12       60.62       96.03     19.78 o 
   5   5  12        9.56       10.27     11.65 o 
   7   5  12       87.10       96.53     21.27 o 
   9   5  12       11.72       25.81     15.03 o 
  -8   6  12        2.65        2.57     12.41 o 
  -6   6  12       10.83       25.87     17.63 o 
  -4   6  12        1.00       -5.89     13.15 o 
  -2   6  12        4.34        1.96     11.59 o 
   0   6  12       12.76       11.75     12.99 o 
 -25   1  13        5.34       -4.21     12.14 o 
 -23   1  13        8.76       11.11      9.24 o 
 -21   1  13        3.64       -7.24      7.63 o 
 -19   1  13      224.95      175.85     19.28 o 
 -17   1  13     1411.26     1605.46    104.75 o 
 -15   1  13        4.95       18.54      8.17 o 
 -13   1  13     1365.56     1210.22     40.10 o 
 -11   1  13       35.79       46.90      9.08 o 
  -9   1  13     1705.67     2030.72     49.61 o 
  -7   1  13      318.47      269.88     20.02 o 
  -5   1  13      114.75       83.26      9.12 o 
  -3   1  13     3740.37     4163.95    390.80 o 
  -1   1  13      621.07      663.95     23.24 o 
   1   1  13     1951.23     1893.15     96.12 o 
   3   1  13      135.32      125.62     10.44 o 
   5   1  13      273.32      272.34     18.55 o 
   7   1  13      240.17      278.50     17.59 o 
   9   1  13       98.65       65.85     14.75 o 
  11   1  13     1582.45     1631.79     54.65 o 
  13   1  13      102.63      127.77     21.55 o 
  15   1  13        0.74       -2.65     10.41 o 
  17   1  13       14.16       13.79     12.58 o 
 -24   2  13       13.95       18.76     14.18 o 
 -22   2  13        0.38       -3.10     10.65 o 
 -20   2  13        3.03        0.91      7.37 o 
 -18   2  13       70.99       90.69     14.31 o 
 -16   2  13      302.82      265.04     24.49 o 
 -14   2  13       10.37       17.76      7.77 o 
 -12   2  13       22.15       14.26      6.76 o 
 -10   2  13        2.65        0.30      4.62 o 
  -8   2  13       18.04       24.41      7.38 o 
  -6   2  13      111.16       60.16     16.44 o 
  -4   2  13       29.06       47.82     10.38 o 
  -2   2  13      341.99      402.87     28.56 o 
   0   2  13        5.09        2.72      3.76 o 
   2   2  13      546.14      542.23     44.08 o 
   4   2  13       75.58       82.64     11.20 o 
   6   2  13       39.59       28.21      7.99 o 
   8   2  13      319.83      337.32     29.97 o 
  10   2  13      126.31       88.27     17.58 o 
  12   2  13       87.01      138.74     21.61 o 
  14   2  13       72.34       96.06     29.59 o 
  16   2  13        6.91       -3.83     11.18 o 
 -23   3  13        1.45        0.64     12.82 o 
 -21   3  13      131.64      179.95     26.79 o 
 -19   3  13       54.11       50.75     12.19 o 
 -17   3  13      201.52      200.17     19.72 o 
 -15   3  13      112.49      105.83     14.91 o 
 -13   3  13       93.72      101.31     14.13 o 
 -11   3  13        8.99        1.91      5.40 o 
  -9   3  13      910.23      878.42     62.21 o 
  -7   3  13       26.36       20.31      7.26 o 
  -5   3  13       72.22       77.40     10.89 o 
  -3   3  13      170.48      170.46     19.88 o 
  -1   3  13     3647.14     3843.58    377.45 o 
   1   3  13        0.12       -2.67      7.42 o 
   3   3  13      545.33      516.71     29.37 o 
   5   3  13      186.66      168.10     15.58 o 
   7   3  13       19.71       32.07      9.55 o 
   9   3  13      511.76      488.55     24.78 o 
  11   3  13      202.25      253.67     21.33 o 
  13   3  13      144.56      144.20     23.57 o 
  15   3  13       14.65       12.78     11.92 o 
 -20   4  13        2.34        9.37     13.15 o 
 -18   4  13        1.24        5.53     10.99 o 
 -16   4  13        3.01        1.63      7.50 o 
 -14   4  13       75.46       61.30     12.76 o 
 -12   4  13      127.90      104.22     15.10 o 
 -10   4  13        9.79        9.02      7.81 o 
  -8   4  13       42.17       32.01      9.54 o 
  -6   4  13      387.51      387.05     26.44 o 
  -4   4  13       60.96       58.82     11.10 o 
  -2   4  13      906.34      952.83    154.81 o 
   0   4  13       28.64       36.55     11.48 o 
   2   4  13     1005.61      947.86     60.48 o 
   4   4  13       31.41       53.11     14.51 o 
   6   4  13        7.39        8.95      9.63 o 
   8   4  13      189.46      186.72     24.93 o 
  10   4  13       88.93       89.15     19.62 o 
  12   4  13      129.76      163.55     24.54 o 
 -15   5  13       15.81       33.24     11.37 o 
 -13   5  13        8.16       15.60      9.20 o 
 -11   5  13        8.24        8.94      8.45 o 
  -9   5  13       15.45       19.71      9.58 o 
  -7   5  13       86.77       88.91     15.08 o 
  -5   5  13       33.34       35.30     13.88 o 
  -3   5  13       92.88       92.06     26.99 o 
  -1   5  13       27.24       17.89     11.86 o 
   1   5  13      112.29      137.58     22.36 o 
   3   5  13       39.84       45.72     15.88 o 
   5   5  13       17.58       20.12     13.57 o 
   7   5  13        0.05        3.20     12.77 o 
  -6   6  13        1.94       -1.17     13.65 o 
  -4   6  13       24.07       50.47     25.16 o 
  -2   6  13       71.20      106.54     21.47 o 
 -24   0  14        0.32        7.26     17.36 o 
 -22   0  14      444.39      353.35     42.13 o 
 -20   0  14      220.69      418.27     43.43 o 
 -18   0  14     1376.42     1663.36     76.62 o 
 -16   0  14     1213.03     1182.62     63.01 o 
 -14   0  14     2048.27     2136.07     80.21 o 
 -12   0  14      242.03      251.42     30.13 o 
 -10   0  14     2212.80     1996.22     72.11 o 
  -8   0  14      198.72      220.15     25.62 o 
  -6   0  14        8.28        9.81      6.78 o 
  -4   0  14     1466.82     1437.38    211.54 o 
  -2   0  14       76.40       75.37     11.55 o 
   0   0  14     3272.84     3473.83    226.53 o 
   2   0  14     5766.97     5980.55     78.90 o 
   4   0  14      344.11      405.68     20.94 o 
   6   0  14      266.19      222.52     30.43 o 
   8   0  14      554.75      586.11     44.50 o 
  10   0  14       23.72       17.74     15.60 o 
  12   0  14        7.15       12.31     17.13 o 
  14   0  14      253.96      293.32     43.36 o 
  16   0  14        2.36        1.76     17.66 o 
 -25   1  14       16.35       26.19     15.41 o 
 -23   1  14       49.33       36.20     12.19 o 
 -21   1  14        4.53       11.01      9.29 o 
 -19   1  14       52.07       78.59     14.02 o 
 -17   1  14       15.81       22.38      9.00 o 
 -15   1  14        1.61        2.66      6.79 o 
 -13   1  14       26.43       19.95      7.98 o 
 -11   1  14     1628.38     1604.49     46.90 o 
  -9   1  14       71.91       67.10     12.96 o 
  -7   1  14       11.03       20.33      6.74 o 
  -5   1  14      666.58      584.10     48.60 o 
  -3   1  14      886.50      836.32     67.47 o 
  -1   1  14     1249.76     1177.25     63.16 o 
   1   1  14      145.26      171.62     12.05 o 
   3   1  14       58.92       52.54      7.20 o 
   5   1  14      176.59      154.92     16.42 o 
   7   1  14       13.86       16.59      7.09 o 
   9   1  14       48.46       58.00     14.61 o 
  11   1  14       83.08       70.66     16.71 o 
  13   1  14       16.01       17.45     11.94 o 
  15   1  14        0.31        1.05     11.58 o 
  17   1  14        0.16       -4.79     10.24 o 
 -24   2  14        4.07       -1.07     13.39 o 
 -22   2  14       73.24       34.57     11.74 o 
 -20   2  14       92.12      122.95     16.93 o 
 -18   2  14        1.54        3.37      7.30 o 
 -16   2  14        0.92        9.79      7.39 o 
 -14   2  14      376.29      322.57     19.91 o 
 -12   2  14     1093.96     1105.03     56.91 o 
 -10   2  14       32.20       56.56     10.04 o 
  -8   2  14       32.05       62.97     12.65 o 
  -6   2  14       71.64      101.72     16.29 o 
  -4   2  14        6.46       18.38      7.64 o 
  -2   2  14      306.07      318.82     19.16 o 
   0   2  14      170.66      199.40     14.20 o 
   2   2  14      231.42      243.87     21.02 o 
   4   2  14       28.41       31.64      8.36 o 
   6   2  14       20.82       23.81      7.49 o 
   8   2  14     1960.68     1978.97     94.04 o 
  10   2  14      255.47      277.19     27.43 o 
  12   2  14      219.94      231.58     26.71 o 
  14   2  14        0.03        0.07     10.33 o 
  16   2  14        2.98       -1.21     11.04 o 
 -21   3  14       23.52       26.43     15.73 o 
 -19   3  14       66.20       77.03     14.61 o 
 -17   3  14       60.29       54.52     12.59 o 
 -15   3  14       12.84       19.37      8.51 o 
 -13   3  14        8.49       -0.34      6.31 o 
 -11   3  14      134.36      134.54     18.90 o 
  -9   3  14      109.75      124.46     18.43 o 
  -7   3  14        3.02        9.84      5.89 o 
  -5   3  14      546.20      552.07     66.91 o 
  -3   3  14       46.12       40.17     11.04 o 
  -1   3  14     2096.27     2219.05    260.67 o 
   1   3  14        2.88        8.68      8.44 o 
   3   3  14      159.61      170.05     20.61 o 
   5   3  14     1001.90      939.85     32.03 o 
   7   3  14      256.44      286.70     28.49 o 
   9   3  14      254.91      305.91     20.85 o 
  11   3  14       25.79       47.57     15.38 o 
  13   3  14        0.04       -7.18     10.10 o 
 -20   4  14        0.78        0.51     10.07 o 
 -18   4  14       14.35       17.85      9.36 o 
 -16   4  14       19.01        6.47      8.48 o 
 -14   4  14       99.56      112.27     16.44 o 
 -12   4  14      167.08      166.86     18.76 o 
 -10   4  14      204.80      226.78     20.33 o 
  -8   4  14       22.17       37.27     10.21 o 
  -6   4  14       16.71       26.69      8.24 o 
  -4   4  14      139.01      139.90     36.05 o 
  -2   4  14       32.40       51.91     14.04 o 
   0   4  14       28.61       45.02     12.90 o 
   2   4  14       37.43       33.76     13.23 o 
   4   4  14      231.46      224.13     25.73 o 
   6   4  14       71.62       93.37     19.23 o 
   8   4  14      260.26      316.46     36.47 o 
  10   4  14        1.35       -1.54     11.19 o 
 -15   5  14       16.68       18.60      9.86 o 
 -13   5  14        0.75        3.89      9.26 o 
 -11   5  14        0.01        2.01      8.78 o 
  -9   5  14       11.47        9.95      9.15 o 
  -7   5  14        1.80       14.04      9.01 o 
  -5   5  14       68.73       80.58     18.43 o 
  -3   5  14        0.57        2.98     15.06 o 
  -1   5  14       97.90       94.38     19.60 o 
   1   5  14        4.67       35.68     14.92 o 
   3   5  14        8.56        4.55     12.07 o 
   5   5  14      104.88      104.25     21.98 o 
   7   5  14       31.93       27.00     15.05 o 
 -25   1  15       10.28       -1.15     13.41 o 
 -23   1  15        0.76       -4.07     10.37 o 
 -21   1  15       28.28       77.87     14.38 o 
 -19   1  15        7.35       -4.26      7.62 o 
 -17   1  15      122.59      104.93     15.30 o 
 -15   1  15       61.33       84.12     16.84 o 
 -13   1  15      513.34      447.46     28.06 o 
 -11   1  15       86.05      100.40     16.52 o 
  -9   1  15        8.20        9.86      6.48 o 
  -7   1  15       14.25       15.04      6.34 o 
  -5   1  15      196.42      197.85     15.73 o 
  -3   1  15      911.04      873.84     53.56 o 
  -1   1  15     5012.09     4910.72    354.59 o 
   1   1  15      683.65      583.23     33.08 o 
   3   1  15        0.34        0.46      5.04 o 
   5   1  15        4.70        2.19      5.26 o 
   7   1  15        2.69        6.06      8.57 o 
   9   1  15      231.18      281.48     25.62 o 
  11   1  15        0.00        2.81     10.64 o 
  13   1  15       52.25       55.16     16.61 o 
  15   1  15       12.93       14.36     12.85 o 
 -24   2  15        0.79       -1.32     13.58 o 
 -22   2  15        4.73        0.01      8.47 o 
 -20   2  15        4.08        4.43      7.90 o 
 -18   2  15       35.64       33.85     10.89 o 
 -16   2  15      143.10      129.96     16.59 o 
 -14   2  15       54.43       59.18     11.73 o 
 -12   2  15       23.54       53.18     10.49 o 
 -10   2  15       96.01       94.04     17.59 o 
  -8   2  15        3.09        6.29      6.79 o 
  -6   2  15        1.19        3.77     12.35 o 
  -4   2  15      666.95      736.56    112.40 o 
  -2   2  15      535.76      473.06     47.84 o 
   0   2  15       38.25       20.53      7.33 o 
   2   2  15       12.34       20.77      7.12 o 
   4   2  15       55.64       69.93     10.91 o 
   6   2  15      243.86      170.74     15.88 o 
   8   2  15      111.40      114.65     14.52 o 
  10   2  15       90.15       55.34     15.79 o 
  12   2  15       39.47       30.23     13.02 o 
  14   2  15       29.49       28.26     14.84 o 
 -21   3  15       97.89      125.47     18.68 o 
 -19   3  15       18.39        3.65      8.66 o 
 -17   3  15       57.01       51.62     12.48 o 
 -15   3  15        1.39        5.96      7.96 o 
 -13   3  15       23.64       22.95      8.74 o 
 -11   3  15       10.49       27.04      8.68 o 
  -9   3  15       19.49       17.08      7.44 o 
  -7   3  15      589.90      649.84     56.39 o 
  -5   3  15       60.20       39.31     10.81 o 
  -3   3  15       18.14       32.54      9.26 o 
  -1   3  15     3663.78     3468.67    317.11 o 
   1   3  15       61.04       45.52     13.15 o 
   3   3  15      168.20      145.96     20.05 o 
   5   3  15        4.27        5.64      8.63 o 
   7   3  15        3.36        2.87      7.17 o 
   9   3  15        0.21        0.77      7.28 o 
  11   3  15       67.54       76.38     19.26 o 
  13   3  15        5.69       14.51     17.63 o 
 -18   4  15        1.40        3.49      8.18 o 
 -16   4  15        0.97        4.24      8.29 o 
 -14   4  15       98.88       84.63     15.14 o 
 -12   4  15       24.11       21.43      9.48 o 
 -10   4  15      120.27       71.99     13.54 o 
  -8   4  15       10.66        6.17      7.06 o 
  -6   4  15       63.90       52.77     11.30 o 
  -4   4  15       95.74      121.52     24.55 o 
  -2   4  15       28.09       23.59     10.85 o 
   0   4  15      646.12      637.39     36.01 o 
   2   4  15       10.72       11.10     11.81 o 
   4   4  15      206.68      237.84     27.21 o 
   6   4  15        0.21        2.66     10.35 o 
   8   4  15       26.62       53.13     18.77 o 
  10   4  15        0.45        6.73     12.27 o 
 -13   5  15        0.54        3.65      8.51 o 
 -11   5  15        0.06       14.10      9.79 o 
  -9   5  15        4.90        5.15      8.74 o 
  -7   5  15       17.25       30.04     10.39 o 
  -5   5  15        1.17        8.64     15.83 o 
  -3   5  15       17.82       25.48     13.78 o 
  -1   5  15       12.39       20.74     13.89 o 
   1   5  15        4.43       -4.77     11.21 o 
   3   5  15       13.71       18.39     14.07 o 
   5   5  15       46.67       65.38     18.79 o 
 -24   0  16       43.22       26.46     20.19 o 
 -22   0  16       85.84       76.77     26.15 o 
 -20   0  16      213.65      190.40     35.33 o 
 -18   0  16       27.48       53.53     22.02 o 
 -16   0  16       86.53       96.12     26.46 o 
 -14   0  16      885.28      804.11     52.30 o 
 -12   0  16      312.99      359.47     37.77 o 
 -10   0  16      488.52      528.00     40.83 o 
  -8   0  16        4.77       12.46     14.15 o 
  -6   0  16       36.93       37.05     10.14 o 
  -4   0  16      559.27      602.75    105.94 o 
  -2   0  16     1070.41     1045.02     74.06 o 
   0   0  16       21.69       35.65      9.72 o 
   2   0  16       81.87       81.98     12.98 o 
   4   0  16      705.98      778.50     49.32 o 
   6   0  16        9.04       15.52     14.15 o 
   8   0  16        0.72       -0.31     13.08 o 
  10   0  16      300.53      310.07     42.82 o 
  12   0  16      102.52      131.60     33.26 o 
  14   0  16       97.55       99.10     32.42 o 
 -23   1  16       22.55       14.07     10.88 o 
 -21   1  16       75.06       89.01     15.84 o 
 -19   1  16       69.93      109.91     16.35 o 
 -17   1  16        6.52        8.55     10.62 o 
 -15   1  16        0.81       11.26     10.82 o 
 -13   1  16      348.13      301.82     26.80 o 
 -11   1  16       64.09       64.64     14.48 o 
  -9   1  16      230.22      277.32     25.39 o 
  -7   1  16      118.95      129.17     12.16 o 
  -5   1  16      121.30       96.61     13.59 o 
  -3   1  16     2297.75     2082.08    137.13 o 
  -1   1  16       98.48      125.81     10.98 o 
   1   1  16      127.39      139.91     11.14 o 
   3   1  16      610.24      656.27     32.24 o 
   5   1  16       63.47       58.14     10.33 o 
   7   1  16       59.63       84.67     17.00 o 
   9   1  16        0.63        2.44     10.08 o 
  11   1  16       69.04       71.22     18.00 o 
  13   1  16       42.84       47.91     17.38 o 
  15   1  16        0.01       -0.35     12.07 o 
 -22   2  16        0.00        4.30      9.86 o 
 -20   2  16       85.20      108.58     16.89 o 
 -18   2  16      379.44      432.18     38.68 o 
 -16   2  16      137.07      118.33     16.49 o 
 -14   2  16        9.75       24.09      9.16 o 
 -12   2  16     1008.58      920.93     39.64 o 
 -10   2  16       12.10        2.99      7.76 o 
  -8   2  16       27.62       25.89     10.50 o 
  -6   2  16        2.40        2.96      7.79 o 
  -4   2  16     7006.29     6943.16    675.99 o 
  -2   2  16      229.61      219.40     34.90 o 
   0   2  16      610.92      576.09     61.17 o 
   2   2  16     1008.21      989.66     43.55 o 
   4   2  16        5.94        5.42      6.12 o 
   6   2  16      253.63      236.02     18.20 o 
   8   2  16      167.66      153.92     22.19 o 
  10   2  16      424.56      403.66     31.29 o 
  12   2  16       10.81        7.25     12.08 o 
  14   2  16        0.22        1.31     10.75 o 
 -21   3  16        0.01        7.05      9.32 o 
 -19   3  16        7.25       14.91      9.03 o 
 -17   3  16      241.88      254.63     22.97 o 
 -15   3  16      132.66      131.72     17.43 o 
 -13   3  16      438.96      346.97     22.06 o 
 -11   3  16      149.54      120.32     15.88 o 
  -9   3  16        2.48       -1.09      6.13 o 
  -7   3  16      109.64      109.86     30.51 o 
  -5   3  16      724.67      768.47     85.26 o 
  -3   3  16      502.35      513.95     58.49 o 
  -1   3  16     1745.00     1534.70     51.90 o 
   1   3  16      566.37      577.41     32.78 o 
   3   3  16        0.38        1.98      7.41 o 
   5   3  16      129.51      143.21     21.11 o 
   7   3  16       13.57        0.86     10.44 o 
   9   3  16      108.03      100.15     20.26 o 
  11   3  16       20.30       34.58     15.56 o 
 -18   4  16        5.93        0.88      8.69 o 
 -16   4  16        0.88        4.15      8.29 o 
 -14   4  16       10.55       10.86      8.83 o 
 -12   4  16        2.17        2.86      7.54 o 
 -10   4  16       40.74       34.73     10.42 o 
  -8   4  16       90.42       83.10     14.01 o 
  -6   4  16       30.39       53.14     14.40 o 
  -4   4  16      268.56      309.84     52.15 o 
  -2   4  16      169.46      164.79     23.11 o 
   0   4  16       75.70       69.47     16.68 o 
   2   4  16      128.62      128.97     23.17 o 
   4   4  16        9.82       19.51     12.90 o 
   6   4  16        2.30        4.61     11.70 o 
   8   4  16        0.59       -0.22     11.49 o 
 -13   5  16       13.23       11.47      9.41 o 
 -11   5  16       18.10       25.39     10.92 o 
  -9   5  16       13.26       19.77     10.27 o 
  -7   5  16       24.01        9.08     12.27 o 
  -5   5  16      126.36      166.70     36.78 o 
  -3   5  16       56.51       61.65     18.31 o 
  -1   5  16      125.79      151.94     24.93 o 
   1   5  16       21.62       12.62     12.76 o 
   3   5  16       14.26       31.04     16.10 o 
 -23   1  17       86.58      120.55     22.89 o 
 -21   1  17        0.56       -4.01     10.65 o 
 -19   1  17       10.79       28.52     13.79 o 
 -17   1  17       31.57       14.06     10.87 o 
 -15   1  17      561.06      505.82     31.33 o 
 -13   1  17      295.16      337.94     25.79 o 
 -11   1  17      139.25      151.50     20.16 o 
  -9   1  17        8.01       -5.24      8.65 o 
  -7   1  17      955.72     1025.56     43.78 o 
  -5   1  17      174.16      182.18     15.30 o 
  -3   1  17      216.27      197.59     12.99 o 
  -1   1  17      231.97      248.57     16.69 o 
   1   1  17     1821.50     1876.02     83.39 o 
   3   1  17      243.71      226.58     16.70 o 
   5   1  17      324.09      332.94     40.68 o 
   7   1  17      555.94      505.05     32.09 o 
   9   1  17       40.14       24.11     12.57 o 
  11   1  17        2.14        4.46     11.83 o 
  13   1  17        4.44       15.96     14.55 o 
 -22   2  17        0.30        2.52      9.54 o 
 -20   2  17        8.61        7.23      9.64 o 
 -18   2  17        9.91       11.68      8.95 o 
 -16   2  17      123.83       88.32     14.76 o 
 -14   2  17        0.42       12.20     10.17 o 
 -12   2  17      171.20      203.17     23.22 o 
 -10   2  17       58.41       52.89     17.28 o 
  -8   2  17       71.66       89.12     20.49 o 
  -6   2  17     1176.78     1288.45    126.47 o 
  -4   2  17      882.01      788.36     65.79 o 
  -2   2  17     1536.10     1450.61    134.23 o 
   0   2  17      451.82      389.99     28.48 o 
   2   2  17        2.00        1.82      6.42 o 
   4   2  17      119.33       90.52     13.06 o 
   6   2  17      165.67      143.21     16.14 o 
   8   2  17      130.59      132.48     21.61 o 
  10   2  17        0.03       -1.67     10.76 o 
  12   2  17       24.81       16.95     12.71 o 
 -21   3  17       15.59        3.58     10.16 o 
 -19   3  17        7.05        8.92      9.65 o 
 -17   3  17      177.79      164.14     19.87 o 
 -15   3  17      218.31      182.92     20.24 o 
 -13   3  17      480.13      522.22     27.08 o 
 -11   3  17      113.78      132.79     16.89 o 
  -9   3  17      231.28      262.82     32.50 o 
  -7   3  17       78.30       59.49     13.87 o 
  -5   3  17        5.17       -2.65      7.95 o 
  -3   3  17        4.49        1.98      6.84 o 
  -1   3  17       33.41       38.05     12.74 o 
   1   3  17      284.17      254.24     25.75 o 
   3   3  17       42.86       59.00     14.88 o 
   5   3  17      147.66      146.45     21.60 o 
   7   3  17      239.19      262.59     27.92 o 
   9   3  17       22.55       12.85     20.03 o 
  11   3  17        4.88        3.50     11.99 o 
 -18   4  17        0.80        4.74      9.41 o 
 -16   4  17       17.46       21.87     10.81 o 
 -14   4  17        4.04        1.73      8.31 o 
 -12   4  17        3.79       -0.96      8.13 o 
 -10   4  17      108.94       92.13     15.73 o 
  -8   4  17      125.16      161.92     22.81 o 
  -6   4  17        5.87        7.92      9.41 o 
  -4   4  17      120.63      154.90     23.30 o 
  -2   4  17        4.30       10.10     10.18 o 
   0   4  17       18.45       15.19     12.58 o 
   2   4  17      255.41      255.25     28.67 o 
   4   4  17        0.19        4.79     11.15 o 
   6   4  17        0.23        2.01     11.71 o 
   8   4  17       21.25       33.58     13.92 o 
 -11   5  17        5.32       12.78      9.78 o 
  -9   5  17       28.61       39.12     11.62 o 
  -7   5  17       51.68       57.00     17.07 o 
  -5   5  17        2.98       15.90     18.50 o 
  -3   5  17       42.25       65.32     18.82 o 
  -1   5  17        1.53        9.46     11.91 o 
   1   5  17       20.47       46.68     16.92 o 
 -24   0  18        3.56       -2.22     18.20 o 
 -20   0  18       12.06       -6.50     14.99 o 
 -18   0  18       90.87       77.46     25.39 o 
 -16   0  18       43.49       60.48     23.09 o 
 -14   0  18      155.83      219.99     35.17 o 
 -12   0  18        7.20       28.22     18.66 o 
 -10   0  18      292.77      332.09     36.70 o 
  -8   0  18       31.73       28.90     11.23 o 
  -6   0  18      111.09      139.67     20.07 o 
  -4   0  18      405.74      357.36     44.89 o 
  -2   0  18     1284.95     1124.05     48.94 o 
   0   0  18      498.64      496.25     26.15 o 
   2   0  18      729.34      688.83     30.92 o 
   4   0  18       97.52      161.80     30.13 o 
   6   0  18     1031.43      952.23     60.26 o 
   8   0  18        1.47        2.52     14.91 o 
  10   0  18      171.61      222.13     40.22 o 
  12   0  18        6.13        6.58     19.04 o 
 -23   1  18        0.01        6.06     13.45 o 
 -21   1  18       17.13       11.72     18.35 o 
 -19   1  18      279.04      313.05     29.68 o 
 -17   1  18       40.26       31.48     13.36 o 
 -15   1  18       68.00       63.69     16.54 o 
 -13   1  18       45.23       40.94     14.03 o 
 -11   1  18        3.56        4.35      9.90 o 
  -9   1  18      178.01      157.84     20.35 o 
  -7   1  18      327.78      303.29     26.51 o 
  -5   1  18        0.16       -2.56      4.97 o 
  -3   1  18        1.92        9.47      5.90 o 
  -1   1  18      358.48      355.93     21.32 o 
   1   1  18       65.13       45.15      9.82 o 
   3   1  18       11.03       12.45      7.04 o 
   5   1  18       25.88       24.66     12.77 o 
   7   1  18        2.03        6.01     11.14 o 
   9   1  18        0.28        9.62     12.01 o 
  11   1  18      171.95      192.85     27.61 o 
  13   1  18       65.80       65.67     20.73 o 
 -22   2  18        0.26        1.82     10.45 o 
 -20   2  18       43.63       26.59     11.31 o 
 -18   2  18        2.48        0.29      7.38 o 
 -16   2  18      171.66      242.89     27.14 o 
 -14   2  18      749.27      806.03     98.95 o 
 -12   2  18      140.49      141.61     20.86 o 
 -10   2  18       83.67       72.52     15.65 o 
  -8   2  18      204.55      198.08     25.96 o 
  -6   2  18        0.43       -2.84      6.50 o 
  -4   2  18     5682.96     5575.48    478.00 o 
  -2   2  18     1635.37     1540.99    162.78 o 
   0   2  18      335.53      265.17     23.34 o 
   2   2  18        0.02       -2.39      7.24 o 
   4   2  18       57.54       72.72     14.67 o 
   6   2  18        8.53       10.15     10.04 o 
   8   2  18        0.01        0.01     10.88 o 
  10   2  18        9.27        4.79     12.38 o 
  12   2  18       14.51       17.66     13.01 o 
 -19   3  18        3.58        3.13      9.80 o 
 -17   3  18       28.65       37.54     11.70 o 
 -15   3  18        1.33       -4.35      8.00 o 
 -13   3  18      351.59      313.56     22.78 o 
 -11   3  18       27.71       31.96     12.32 o 
  -9   3  18      130.37      142.26     21.36 o 
  -7   3  18       53.16       51.06     14.13 o 
  -5   3  18       22.65       12.99      7.89 o 
  -3   3  18       98.23       87.41     17.20 o 
  -1   3  18      138.98      125.46     19.82 o 
   1   3  18       12.45       22.09     11.50 o 
   3   3  18       63.34       57.95     14.81 o 
   5   3  18       15.20       17.63     11.99 o 
   7   3  18        0.03        9.39     11.43 o 
   9   3  18       38.50       39.46     23.55 o 
 -16   4  18        3.88        9.27      9.26 o 
 -14   4  18        1.88        1.57      9.29 o 
 -12   4  18       25.37       31.34     11.08 o 
 -10   4  18       83.36       83.54     17.95 o 
  -8   4  18       17.85       16.36     11.23 o 
  -6   4  18        8.48       12.59     10.51 o 
  -4   4  18       18.13       12.94     11.16 o 
  -2   4  18       61.49       69.76     17.44 o 
   0   4  18        2.21       -1.90      9.52 o 
   2   4  18       19.43       35.07     15.95 o 
   4   4  18        0.06       -0.11     11.95 o 
   6   4  18      132.00      176.54     26.33 o 
  -9   5  18        7.93       -6.53     11.43 o 
  -7   5  18       39.88       29.52     20.88 o 
  -5   5  18      136.97      160.35     26.43 o 
  -3   5  18      149.22      152.83     25.58 o 
  -1   5  18        5.97        4.86     11.89 o 
 -23   1  19        0.79        0.35     13.50 o 
 -21   1  19       18.69       52.38     25.92 o 
 -19   1  19        6.20       11.71     12.76 o 
 -17   1  19      209.71      230.89     27.61 o 
 -15   1  19      239.82      263.72     27.90 o 
 -13   1  19       41.85       48.83     15.73 o 
 -11   1  19       81.20       92.50     17.95 o 
  -9   1  19       41.75       47.12     13.90 o 
  -7   1  19     2249.26     2012.18    182.27 o 
  -5   1  19      478.17      367.60     23.77 o 
  -3   1  19     2709.70     2496.33    111.98 o 
  -1   1  19       43.27       34.34      7.80 o 
   1   1  19      216.87      233.18     17.82 o 
   3   1  19        0.12        6.63      6.65 o 
   5   1  19      141.20      115.35     20.52 o 
   7   1  19      109.77       85.63     19.57 o 
   9   1  19       71.29       68.97     19.28 o 
  11   1  19        1.04        3.80     13.66 o 
 -22   2  19       16.56       16.29     14.31 o 
 -20   2  19       10.11        6.92     11.32 o 
 -18   2  19       75.07       49.33     15.72 o 
 -16   2  19      445.45      438.27     32.37 o 
 -14   2  19      115.66      103.22     19.93 o 
 -12   2  19        6.39        6.50     10.47 o 
 -10   2  19      161.60      150.22     21.27 o 
  -8   2  19        0.61       -0.50      8.25 o 
  -6   2  19      950.20      838.84     81.47 o 
  -4   2  19        6.59        6.56      6.95 o 
  -2   2  19      440.13      356.33     26.41 o 
   0   2  19        0.09       11.09      8.27 o 
   2   2  19       25.94        9.79      9.22 o 
   4   2  19        0.02       -2.56      6.71 o 
   6   2  19       85.86       89.27     18.84 o 
   8   2  19        1.38        0.81     13.34 o 
  10   2  19       14.00       15.03     13.30 o 
 -19   3  19       10.42       15.11     11.45 o 
 -17   3  19        2.12        9.90      9.15 o 
 -15   3  19       47.65       50.34     15.93 o 
 -13   3  19      342.73      297.49     29.63 o 
 -11   3  19      130.04      129.94     24.74 o 
  -9   3  19        9.98       41.72     13.67 o 
  -7   3  19      216.74      232.96     25.57 o 
  -5   3  19       40.97       44.69     11.34 o 
  -3   3  19      237.89      209.52     24.65 o 
  -1   3  19      298.62      273.85     26.52 o 
   1   3  19       26.46       32.98     13.30 o 
   3   3  19        1.05        7.39     10.65 o 
   5   3  19      100.91      101.41     19.94 o 
   7   3  19       29.07       39.76     23.02 o 
 -16   4  19        0.50       12.39      9.73 o 
 -14   4  19        1.18       -6.47      8.49 o 
 -12   4  19       52.49       57.49     17.09 o 
 -10   4  19        5.78        8.89     11.68 o 
  -8   4  19      111.64      103.83     20.27 o 
  -6   4  19       21.39       22.22     13.29 o 
  -4   4  19        0.17       -0.84      9.55 o 
  -2   4  19       66.49       62.58     17.10 o 
   0   4  19       58.89       62.24     18.48 o 
   2   4  19       17.68       22.69     13.24 o 
   4   4  19        7.59        8.96     12.20 o 
 -22   0  20       13.01        6.73     21.03 o 
 -20   0  20       23.24       39.53     22.18 o 
 -18   0  20        7.49       14.60     17.74 o 
 -16   0  20       71.48      102.54     29.52 o 
 -14   0  20      156.03      176.48     34.10 o 
 -12   0  20      721.47      830.04     57.50 o 
 -10   0  20      696.66      561.33     90.27 o 
  -8   0  20      492.25      457.66     50.81 o 
  -6   0  20      230.14      209.64     21.42 o 
  -4   0  20      711.87      656.16     83.04 o 
  -2   0  20      267.12      291.48     22.94 o 
   0   0  20      627.87      560.68     29.49 o 
   2   0  20       21.42       13.92     15.29 o 
   4   0  20       25.39       -6.42     14.45 o 
   6   0  20       50.82       54.21     24.09 o 
   8   0  20       81.44       51.08     24.93 o 
  10   0  20       92.34      111.72     34.49 o 
 -21   1  20       26.15       47.66     17.33 o 
 -19   1  20        4.59        6.25     11.55 o 
 -17   1  20        0.07        9.46     12.16 o 
 -15   1  20       69.83       56.20     21.60 o 
 -13   1  20       44.12       44.22     14.32 o 
 -11   1  20       55.69       80.48     17.04 o 
  -9   1  20       77.80       79.91     12.87 o 
  -7   1  20      474.23      424.62     46.86 o 
  -5   1  20      936.31      880.61     53.91 o 
  -3   1  20      134.43      151.64     13.45 o 
  -1   1  20       16.83       20.00      8.45 o 
   1   1  20        2.63        1.42      6.60 o 
   3   1  20      119.65      127.74     20.50 o 
   5   1  20       26.83       28.84     13.75 o 
   7   1  20        8.32        4.10     12.97 o 
   9   1  20        2.49       13.54     14.51 o 
 -20   2  20       26.14       37.53     17.89 o 
 -18   2  20      108.03      110.24     21.43 o 
 -16   2  20      514.27      520.96     35.73 o 
 -14   2  20        6.97        6.01     10.52 o 
 -12   2  20       17.31       18.46     10.89 o 
 -10   2  20       88.27      148.42     21.68 o 
  -8   2  20       22.25       41.11     13.49 o 
  -6   2  20      118.75      113.35     15.29 o 
  -4   2  20      140.87      129.81     17.91 o 
  -2   2  20      112.81       82.56     16.28 o 
   0   2  20      399.89      379.63     27.99 o 
   2   2  20       62.53       52.63     15.02 o 
   4   2  20      371.92      296.27     26.68 o 
   6   2  20        6.50        7.79     12.31 o 
   8   2  20       13.57       37.33     16.05 o 
 -19   3  20       46.88       40.36     16.98 o 
 -17   3  20      144.99      132.31     23.01 o 
 -15   3  20        8.80       19.77     14.12 o 
 -13   3  20      119.95      124.74     22.30 o 
 -11   3  20      159.28      160.99     24.29 o 
  -9   3  20      183.85      232.28     26.48 o 
  -7   3  20       81.37       65.73     15.74 o 
  -5   3  20       75.96       58.42     11.99 o 
  -3   3  20       87.82       75.72     17.14 o 
  -1   3  20       88.09       90.46     18.97 o 
   1   3  20        5.74       -1.15      8.87 o 
   3   3  20       21.83       39.23     14.35 o 
   5   3  20       32.26       44.65     14.91 o 
   7   3  20        5.74       10.25     17.36 o 
 -14   4  20       37.67       35.45     16.33 o 
 -12   4  20        1.05       -4.59     11.28 o 
 -10   4  20        3.80        3.21     11.16 o 
  -8   4  20        9.59        9.14     11.96 o 
  -6   4  20       50.38       37.26     14.86 o 
  -4   4  20       11.36       15.42     12.51 o 
  -2   4  20       19.16       28.82     13.63 o 
   0   4  20       14.76        5.47     20.65 o 
   2   4  20       10.26        9.65     12.70 o 
 -21   1  21        4.92        1.45     13.33 o 
 -19   1  21      105.60      125.11     23.21 o 
 -17   1  21       19.65       19.44     13.14 o 
 -15   1  21      652.23      736.42     54.21 o 
 -13   1  21        9.34        6.06     10.55 o 
 -11   1  21       36.73       28.86     13.04 o 
  -9   1  21      635.56      568.18     68.48 o 
  -7   1  21       69.16       97.59     14.05 o 
  -5   1  21     2471.65     2207.88    166.66 o 
  -3   1  21      126.24      129.52     15.61 o 
  -1   1  21      159.44      147.89     17.95 o 
   1   1  21      151.54      173.42     17.79 o 
   3   1  21      165.93      220.78     26.15 o 
   5   1  21       29.22       23.66     15.45 o 
   7   1  21        9.57        6.33     13.92 o 
   9   1  21       34.67       75.90     21.83 o 
 -20   2  21       65.27       73.19     20.13 o 
 -18   2  21        0.26      -13.16     10.31 o 
 -16   2  21      347.51      343.45     29.46 o 
 -14   2  21       36.04       34.55     13.92 o 
 -12   2  21        6.61       -4.14      9.52 o 
 -10   2  21      169.97      166.84     26.30 o 
  -8   2  21        0.00        4.65      7.81 o 
  -6   2  21      295.49      315.53     28.16 o 
  -4   2  21      110.05      115.92     15.68 o 
  -2   2  21       21.24       33.64     12.87 o 
   0   2  21       21.55       20.55     11.37 o 
   2   2  21       28.63       35.88     13.14 o 
   4   2  21       10.43       10.48     17.43 o 
   6   2  21        0.12       13.08     19.35 o 
   8   2  21        0.68        9.82     14.72 o 
 -17   3  21       42.62       54.21     17.78 o 
 -15   3  21        2.99       -2.64     11.74 o 
 -13   3  21        2.65       25.29     13.80 o 
 -11   3  21      202.59      188.56     26.38 o 
  -9   3  21       18.19       20.16     13.26 o 
  -7   3  21      324.31      294.38     23.85 o 
  -5   3  21      125.56      110.12     20.63 o 
  -3   3  21        6.55       10.11     11.28 o 
  -1   3  21       72.35       93.12     26.57 o 
   1   3  21        1.98        3.78     10.25 o 
   3   3  21       88.43       93.74     20.35 o 
   5   3  21       48.02       15.14     21.10 o 
 -12   4  21        0.50      -15.81     10.54 o 
 -10   4  21        4.77       -2.49     12.07 o 
  -8   4  21       31.61       20.48     15.05 o 
  -6   4  21       17.99       34.23     15.04 o 
  -4   4  21        0.08       -3.06     10.51 o 
  -2   4  21      101.39      135.10     24.64 o 
   0   4  21        5.71       11.28     12.54 o 
 -20   0  22       12.14        5.05     17.89 o 
 -18   0  22      282.21      367.04     49.47 o 
 -16   0  22       29.09       18.12     17.74 o 
 -14   0  22        1.38       -7.49     14.30 o 
 -12   0  22      268.30      304.03     42.36 o 
 -10   0  22     1275.13     1184.68     68.67 o 
  -8   0  22     2075.97     1785.48    257.19 o 
  -6   0  22     1123.25     1028.03     92.22 o 
  -4   0  22      867.20      772.63     89.85 o 
  -2   0  22        9.06       12.65      9.82 o 
   0   0  22      133.76      137.26     30.51 o 
   2   0  22       14.22       17.59     18.12 o 
   4   0  22      170.12      192.69     37.01 o 
   6   0  22      159.95      212.73     40.30 o 
   8   0  22       24.23       25.39     26.38 o 
 -19   1  22       77.83       94.66     22.16 o 
 -17   1  22        2.48        1.59     11.57 o 
 -15   1  22        6.48       10.62     12.66 o 
 -13   1  22      153.59      171.82     28.33 o 
 -11   1  22        0.12       10.29      8.12 o 
  -9   1  22      124.78      134.46     16.46 o 
  -7   1  22      151.30      129.50     16.13 o 
  -5   1  22      140.54      139.90     16.46 o 
  -3   1  22       83.63       69.40     16.65 o 
  -1   1  22        3.30        3.61     12.54 o 
   1   1  22       18.44       29.46     14.17 o 
   3   1  22      168.98      187.02     25.52 o 
   5   1  22        1.76        3.46     13.26 o 
   7   1  22       25.62       45.96     18.62 o 
 -18   2  22      135.75      154.31     25.20 o 
 -16   2  22      498.69      449.30     38.65 o 
 -14   2  22      147.96      197.05     27.07 o 
 -12   2  22      321.87      336.42     30.72 o 
 -10   2  22       39.79       34.23     14.28 o 
  -8   2  22      507.72      473.60     37.84 o 
  -6   2  22      154.93      166.96     18.76 o 
  -4   2  22        7.43       12.48     10.33 o 
  -2   2  22       11.56        1.83      9.80 o 
   0   2  22       23.83       24.44     12.81 o 
   2   2  22       64.00       81.43     18.12 o 
   4   2  22        4.09       33.64     24.16 o 
   6   2  22       25.32       22.18     23.78 o 
 -15   3  22       58.79       65.46     19.29 o 
 -13   3  22        7.04        2.09     11.99 o 
 -11   3  22       18.82       17.79     12.99 o 
  -9   3  22       14.20       13.38      9.34 o 
  -7   3  22       72.74       72.40     14.91 o 
  -5   3  22        5.87       14.74     11.53 o 
  -3   3  22        2.39        0.77     10.87 o 
  -1   3  22        0.73       -0.46     10.10 o 
   1   3  22       85.50       69.61     18.32 o 
   3   3  22       68.05       73.59     18.44 o 
  -8   4  22        9.54        7.10     12.71 o 
  -6   4  22       27.84       12.01     12.87 o 
 -19   1  23      372.34      367.53     37.36 o 
 -17   1  23       25.49       30.04     15.07 o 
 -15   1  23       50.95      107.03     20.52 o 
 -13   1  23      108.90      124.83     21.82 o 
 -11   1  23       34.02       42.15     11.65 o 
  -9   1  23      203.42      203.25     20.02 o 
  -7   1  23       14.93       15.40      9.03 o 
  -5   1  23       34.04       45.97     11.74 o 
  -3   1  23       31.79       30.34     12.73 o 
  -1   1  23        9.65        1.38      9.52 o 
   1   1  23       62.38       68.51     26.38 o 
   3   1  23        2.73        4.13     17.05 o 
   5   1  23       43.44       50.35     18.19 o 
 -18   2  23      132.91      134.69     25.22 o 
 -16   2  23        3.46       16.13     13.04 o 
 -14   2  23      171.52      142.96     24.53 o 
 -12   2  23       10.45        7.98     10.69 o 
 -10   2  23        7.73        8.77      8.84 o 
  -8   2  23        5.79        1.97      7.79 o 
  -6   2  23       20.31       19.88     10.08 o 
  -4   2  23      378.51      305.68     28.61 o 
  -2   2  23      132.06      115.75     21.21 o 
   0   2  23       60.00       77.87     18.22 o 
   2   2  23       34.31       18.73     22.18 o 
   4   2  23        6.83        6.58     21.49 o 
 -13   3  23       17.76       27.57     14.56 o 
 -11   3  23       43.54       44.69     21.10 o 
  -9   3  23      356.38      372.51     53.99 o 
  -7   3  23       40.82       29.97     14.56 o 
  -5   3  23       13.21       19.45     13.33 o 
  -3   3  23      182.60      162.15     25.33 o 
  -1   3  23       14.65       34.61     15.56 o 
   1   3  23       11.51       20.73     14.55 o 
 -18   0  24      262.62      320.93     50.01 o 
 -16   0  24       59.67       60.87     23.93 o 
 -14   0  24       42.84       54.21     21.26 o 
 -12   0  24       12.70       19.35     18.05 o 
 -10   0  24       39.16       54.75     21.95 o 
  -8   0  24      657.06      661.66     53.76 o 
  -6   0  24      131.46      139.93     29.52 o 
  -4   0  24      166.54      166.32     22.41 o 
  -2   0  24       25.22       41.37     21.56 o 
   0   0  24        0.56        3.36     16.21 o 
   2   0  24       86.47       71.42     26.53 o 
   4   0  24       35.16       64.23     27.68 o 
 -17   1  24       58.25       64.18     18.35 o 
 -15   1  24        4.28       26.67     13.22 o 
 -13   1  24      164.40      171.99     27.54 o 
 -11   1  24        0.05        4.95      8.33 o 
  -9   1  24      192.86      188.30     25.71 o 
  -7   1  24       33.65       41.00     12.03 o 
  -5   1  24        0.27       12.82      9.04 o 
  -3   1  24        8.80       21.71     12.56 o 
  -1   1  24       12.34       14.01     11.45 o 
   1   1  24       94.90      122.42     33.42 o 
   3   1  24        3.01       16.29     23.32 o 
 -16   2  24       33.54       43.72     16.20 o 
 -14   2  24       68.00       88.70     19.87 o 
 -12   2  24       12.99       13.41      8.68 o 
 -10   2  24       48.95       47.29     13.16 o 
  -8   2  24       41.54       18.86      9.91 o 
  -6   2  24      146.60      155.35     24.11 o 
  -4   2  24       32.12       41.52     19.58 o 
  -2   2  24       84.12       97.92     21.28 o 
   0   2  24      148.93      168.51     25.82 o 
   2   2  24      185.88      211.73     44.43 o 
 -11   3  24       22.63       15.24     11.50 o 
  -9   3  24        4.62       -2.81      9.02 o 
  -7   3  24      113.51      112.21     22.16 o 
  -5   3  24       29.37       39.92     16.05 o 
  -3   3  24      181.43      189.26     27.44 o 
 -15   1  25       37.91       80.08     25.35 o 
 -13   1  25       13.87       42.31     14.35 o 
 -11   1  25      148.88      136.90     18.24 o 
  -9   1  25       21.56       28.44     10.14 o 
  -7   1  25       32.97       32.29     11.29 o 
  -5   1  25        0.89       -6.87      9.36 o 
  -3   1  25        5.76        0.07     10.62 o 
  -1   1  25       70.90       59.57     26.15 o 
   1   1  25       32.14       28.06     23.63 o 
 -14   2  25        0.40        7.59     15.52 o 
 -12   2  25       19.18       24.75     10.91 o 
 -10   2  25        0.98       -5.48      9.00 o 
  -8   2  25       39.91       37.41     11.93 o 
  -6   2  25       15.78       15.97     13.25 o 
  -4   2  25       60.81       51.49     17.15 o 
  -2   2  25        1.62       12.61     12.18 o 
 -14   0  26       22.00       27.22     19.73 o 
 -12   0  26       99.31      150.64     35.10 o 
 -10   0  26       58.01       64.69     24.01 o 
  -8   0  26       78.93       85.87     25.08 o 
  -6   0  26       42.13       28.06     18.20 o 
 -13   1  26        0.35       -9.21     10.77 o 
 -11   1  26        0.05       17.01     12.00 o 
  -9   1  26        0.52       20.84     10.22 o 
  -7   1  26       55.15       88.58     15.86 o 
  -5   1  26      229.27      211.51     27.38 o 
  -3   1  26        0.00       10.33     11.94 o 
  -1   1  26        0.02        3.82     20.65 o 
  -8   2  26        3.00       20.47     12.86 o 
  -6   2  26      213.38      206.19     28.21 o 
                                                 
